# Supplementary material for: (E)-3-(3,4-Di­fluoro­phen­yl)-1-(3,4-di­meth­oxy­phen­yl)prop-2-en-1-one
Source: Acta Crystallogr Sect E Struct Rep Online. 2013 May 25;69(Pt 6):o960. doi: 10.1107/S1600536813013767 (PMC3685099; doi:10.1107/S1600536813013767)
Supplement: Supplementary file 2 [file e-69-0o960-Isup2.hkl]

# 
# h,k,l, Fc-squared, Fo-squared, sigma(Fo-squared) and status flag 
# 
data_I
_shelx_title ' cd213157 in P2(1)/n' 
_shelx_refln_list_code          4 
_shelx_F_calc_maximum      177.52 
_exptl_crystal_F_000       632.00 
_reflns_d_resolution_high  0.8107 
 
loop_ 
 _symmetry_equiv_pos_as_xyz 
 'x, y, z' 
 '-x+1/2, y+1/2, -z+1/2' 
 '-x, -y, -z' 
 'x-1/2, -y-1/2, z-1/2' 
 
_cell_length_a     8.7444 
_cell_length_b     8.4832 
_cell_length_c    19.8286 
_cell_angle_alpha  90.000 
_cell_angle_beta   94.053 
_cell_angle_gamma  90.000 
 
_shelx_F_squared_multiplier     1.000 
 
loop_ 
 _refln_index_h 
 _refln_index_k 
 _refln_index_l 
 _refln_F_squared_calc 
 _refln_F_squared_meas 
 _refln_F_squared_sigma 
 _refln_observed_status 
   2   0   0      549.81      446.96     44.35 o 
   4   0   0      783.48      848.10     18.94 o 
   6   0   0      488.32      483.51      9.96 o 
   8   0   0       52.70       49.52      3.79 o 
  10   0   0       15.79       19.88      4.27 o 
   1   1   0      380.28      331.25      5.18 o 
   2   1   0      107.74       86.21      1.58 o 
   3   1   0      219.63      207.84      3.12 o 
   4   1   0      481.93      545.83      7.34 o 
   5   1   0     1183.29     1235.73     15.65 o 
   6   1   0        6.29        4.42      0.75 o 
   7   1   0       81.49       78.78      2.54 o 
   8   1   0        4.10        5.56      1.42 o 
   9   1   0        3.04        3.07      1.36 o 
  10   1   0        0.17        0.94      1.75 o 
   0   2   0     1541.91     1350.93     40.18 o 
   1   2   0     3214.22     3212.75     58.71 o 
   2   2   0       10.21       11.72      1.16 o 
   3   2   0      545.88      594.77      8.66 o 
   4   2   0      209.54      236.48      4.52 o 
   5   2   0      245.21      204.97      3.48 o 
   6   2   0      117.11      121.25      3.39 o 
   7   2   0       69.76       68.75      2.86 o 
   8   2   0       33.70       33.68      2.38 o 
   9   2   0        6.62        3.94      1.34 o 
  10   2   0        0.33        0.87      1.71 o 
   1   3   0      123.08      104.01      5.57 o 
   2   3   0        3.42        5.14      0.74 o 
   3   3   0      743.64      767.91     12.32 o 
   4   3   0       50.56       39.74      1.53 o 
   5   3   0       78.07       80.38      2.80 o 
   6   3   0        8.41        7.99      2.00 o 
   7   3   0       21.47       10.79      1.50 o 
   8   3   0      399.79      397.75     16.26 o 
   9   3   0       25.76       26.44      2.43 o 
  10   3   0       14.06       13.59      3.27 o 
   0   4   0      412.30      392.01     14.17 o 
   1   4   0        0.03        0.98      1.03 o 
   2   4   0        9.59       13.14      1.33 o 
   3   4   0     1546.04     1671.59     25.57 o 
   4   4   0        1.95        2.02      0.70 o 
   5   4   0       13.79       15.21      1.57 o 
   6   4   0      129.22      112.04      3.69 o 
   7   4   0        3.42       -0.56      1.04 o 
   8   4   0      135.66      132.80      5.81 o 
   9   4   0       24.58       29.92      2.70 o 
   1   5   0        0.01       -0.19      1.15 o 
   2   5   0       85.38       87.40      4.12 o 
   3   5   0      449.93      467.68     18.01 o 
   4   5   0       16.44       17.80      1.45 o 
   5   5   0        6.77        5.61      1.32 o 
   6   5   0        6.43        1.79      1.17 o 
   7   5   0        0.38        0.33      1.11 o 
   8   5   0        1.53        2.57      1.41 o 
   9   5   0        2.74        0.66      2.48 o 
   0   6   0      150.62      139.55      7.89 o 
   1   6   0        0.43        3.51      1.60 o 
   2   6   0       18.56       11.48      5.66 o 
   3   6   0       12.82       15.49      1.78 o 
   4   6   0      271.62      263.53      7.71 o 
   5   6   0       47.35       49.12      3.42 o 
   6   6   0        9.30        9.18      1.92 o 
   7   6   0        5.63        4.70      1.56 o 
   8   6   0        0.38       -0.97      1.87 o 
   1   7   0        0.89        2.02      1.66 o 
   2   7   0        0.74        0.91      1.16 o 
   3   7   0       60.16       77.81      7.83 o 
   4   7   0        1.68        2.18      1.48 o 
   5   7   0       38.29       44.56      3.52 o 
   6   7   0        0.88        2.11      2.21 o 
   7   7   0       19.37       21.47      4.14 o 
   0   8   0        1.30       -0.52      2.28 o 
   1   8   0        1.89        1.05      1.78 o 
   2   8   0        3.59        6.87      1.72 o 
   3   8   0        9.20        9.70      2.21 o 
   4   8   0        6.13        5.45      1.89 o 
   5   8   0        3.14        4.26      2.78 o 
   6   8   0       23.42       26.66      4.69 o 
   1   9   0        2.95        1.85      1.70 o 
   2   9   0       16.76       17.73      2.81 o 
   3   9   0       34.37       48.89     11.26 o 
   4   9   0       68.23       92.13      7.97 o 
   5   9   0        4.15        0.49      3.20 o 
   0  10   0       14.40       28.48      6.78 o 
   1  10   0       12.40       14.66      2.92 o 
   2  10   0        1.99        3.53      3.56 o 
   3  10   0       10.06       17.45      4.77 o 
  -9   0   1      107.92      115.08      7.95 o 
  -7   0   1      105.85      104.14      3.87 o 
  -5   0   1       45.39       43.12      2.01 o 
  -3   0   1      209.50      222.71      5.59 o 
   1   0   1     2642.64     2810.66     47.09 o 
   3   0   1     2218.69     2135.85     44.72 o 
   5   0   1      487.30      574.34     13.87 o 
   7   0   1      227.08      218.05      5.80 o 
   9   0   1        9.69        6.63      2.05 o 
 -10   1   1        0.54        3.53      2.07 o 
  -9   1   1       30.40       25.43      2.64 o 
  -8   1   1      130.63      125.01      5.39 o 
  -7   1   1        9.84        9.71      1.10 o 
  -6   1   1       18.31       16.01      1.08 o 
  -5   1   1      285.21      309.99      4.73 o 
  -4   1   1     4283.83     4772.13     56.75 o 
  -3   1   1     1252.99     1217.61     16.30 o 
  -2   1   1        1.13        5.17      0.35 o 
  -1   1   1     1361.48     1389.29     18.39 o 
   0   1   1      336.96      341.27      6.26 o 
   1   1   1     1167.67     1215.69     18.01 o 
   2   1   1     4677.36     4855.29     57.32 o 
   3   1   1       39.38       34.21      1.02 o 
   4   1   1      295.94      298.75      8.14 o 
   5   1   1       34.19       35.98      1.83 o 
   6   1   1       43.26       39.16      2.08 o 
   7   1   1      296.59      295.20      5.67 o 
   8   1   1       32.46       29.49      1.90 o 
   9   1   1       31.50       29.44      2.81 o 
  10   1   1        0.22        0.05      2.66 o 
 -10   2   1        0.11       -1.60      1.50 o 
  -9   2   1        6.00        8.73      1.77 o 
  -8   2   1      151.00      128.88      4.04 o 
  -7   2   1        8.47       10.08      1.41 o 
  -6   2   1       34.91       43.28      1.81 o 
  -5   2   1        8.89        7.40      0.89 o 
  -4   2   1     1131.78     1132.17     15.47 o 
  -3   2   1      171.58      167.26      3.28 o 
  -2   2   1      770.09      791.02     12.20 o 
  -1   2   1     1910.32     1861.21     27.29 o 
   0   2   1     6996.86     7442.67    151.18 o 
   1   2   1       71.90       81.20      4.14 o 
   2   2   1     1474.38     1414.41     19.85 o 
   3   2   1     1361.42     1428.50     19.36 o 
   4   2   1      108.86       94.11      1.98 o 
   5   2   1      348.23      338.69      7.62 o 
   6   2   1        5.52        7.74      0.85 o 
   7   2   1        3.23        3.00      0.90 o 
   8   2   1        6.63        9.37      1.57 o 
   9   2   1       10.73       14.71      1.86 o 
  10   2   1        5.51        8.08      2.07 o 
 -10   3   1        0.12        0.02      1.80 o 
  -9   3   1        0.62       -0.81      1.21 o 
  -8   3   1      151.94      144.75      6.63 o 
  -7   3   1       51.35       39.93      2.50 o 
  -6   3   1        7.24        9.58      1.32 o 
  -5   3   1        7.60        6.14      1.12 o 
  -4   3   1        0.58        2.66      0.67 o 
  -3   3   1       53.87       74.28      4.50 o 
  -2   3   1      479.15      448.39     10.44 o 
  -1   3   1     9842.05    10733.05    308.69 o 
   0   3   1        0.23        2.06      0.93 o 
   1   3   1      278.82      283.22      7.35 o 
   2   3   1       34.49       33.58      1.55 o 
   3   3   1     2301.95     2466.20     32.92 o 
   4   3   1      644.74      662.49      9.98 o 
   5   3   1        0.15       -0.15      0.64 o 
   6   3   1        1.08        1.41      0.91 o 
   7   3   1        5.13        3.21      1.07 o 
   8   3   1      329.30      322.24      7.42 o 
   9   3   1       76.48       85.25      5.25 o 
  10   3   1        3.82        2.94      2.56 o 
  -9   4   1       89.71       90.01      4.14 o 
  -8   4   1       50.52       51.42      3.68 o 
  -7   4   1       61.39       50.11      3.51 o 
  -6   4   1        2.05        1.97      1.08 o 
  -5   4   1       31.34       29.93      2.13 o 
  -4   4   1       80.20       80.83      2.43 o 
  -3   4   1       82.23       81.07      2.45 o 
  -2   4   1       52.66       53.45      2.23 o 
  -1   4   1      443.22      403.27     33.43 o 
   0   4   1      386.03      391.23     10.02 o 
   1   4   1       56.32       42.43      4.87 o 
   2   4   1      724.57      740.36     13.96 o 
   3   4   1       25.84       26.88      1.59 o 
   4   4   1      669.70      693.92     10.69 o 
   5   4   1       13.28       17.17      1.23 o 
   6   4   1       69.23       68.90      4.60 o 
   7   4   1      241.17      223.38      5.81 o 
   8   4   1        1.72        2.24      1.32 o 
   9   4   1       13.04       22.95      3.11 o 
  -9   5   1        0.06       -2.21      1.78 o 
  -8   5   1        5.12        6.36      1.69 o 
  -7   5   1      150.02      140.73      4.66 o 
  -6   5   1       54.66       54.82      3.28 o 
  -5   5   1      205.23      212.57      5.58 o 
  -4   5   1        6.59        4.25      1.29 o 
  -3   5   1       64.03       78.40      6.44 o 
  -2   5   1       45.09       54.92      2.78 o 
  -1   5   1        0.03        2.92      1.30 o 
   0   5   1      667.86      685.25     16.58 o 
   1   5   1      265.62      233.76      7.25 o 
   2   5   1        2.77        2.46      0.88 o 
   3   5   1       36.68       42.15      2.86 o 
   4   5   1       56.69       60.31      2.42 o 
   5   5   1       71.64       75.48      3.26 o 
   6   5   1        1.96        0.08      1.00 o 
   7   5   1        2.31        1.99      1.82 o 
   8   5   1        2.39        7.05      2.36 o 
   9   5   1       61.21       68.88      4.90 o 
  -8   6   1        0.42       -2.37      1.58 o 
  -7   6   1        5.76        6.28      1.58 o 
  -6   6   1       62.77       60.65      4.07 o 
  -5   6   1      190.97      190.91      7.38 o 
  -4   6   1      155.17      145.71      9.91 o 
  -3   6   1       22.72       18.63      1.91 o 
  -2   6   1       11.97       11.70      1.62 o 
  -1   6   1      117.57      118.33     15.85 o 
   0   6   1      107.92      111.60      4.91 o 
   1   6   1      307.57      296.04      9.02 o 
   2   6   1        3.87        4.35      1.28 o 
   3   6   1       69.90       71.89      3.56 o 
   4   6   1       58.25       59.42      3.53 o 
   5   6   1        7.58        5.02      1.56 o 
   6   6   1      202.62      194.16      6.30 o 
   7   6   1       36.54       43.96      4.91 o 
   8   6   1        0.29       -2.62      1.75 o 
  -8   7   1       17.64       21.30      4.32 o 
  -7   7   1       10.80       17.40      3.92 o 
  -6   7   1       30.65       28.18      3.00 o 
  -5   7   1        0.00        1.58      1.47 o 
  -4   7   1      153.80      174.54     18.43 o 
  -3   7   1      122.96      114.38      5.58 o 
  -2   7   1        0.50       -0.39      1.02 o 
  -1   7   1       43.60       49.43      3.86 o 
   0   7   1       67.08       65.83      4.34 o 
   1   7   1       20.33       22.95      2.95 o 
   2   7   1      194.20      202.99     11.07 o 
   3   7   1       29.09       35.90      2.44 o 
   4   7   1        1.35        1.27      1.46 o 
   5   7   1        1.11        1.51      1.51 o 
   6   7   1       39.84       41.39      4.84 o 
   7   7   1        0.54       -0.45      2.41 o 
  -6   8   1        1.08        0.53      2.79 o 
  -5   8   1        0.10       -0.72      1.83 o 
  -4   8   1        5.81        6.31      1.94 o 
  -3   8   1        0.01        2.05      1.96 o 
  -2   8   1        0.11       -0.80      1.23 o 
  -1   8   1       19.53       19.94      3.05 o 
   0   8   1        4.46        4.35      2.64 o 
   1   8   1        1.52       -1.34      2.79 o 
   2   8   1        1.30        0.43      1.25 o 
   3   8   1        4.50        2.98      1.73 o 
   4   8   1       17.41       21.40      6.14 o 
   5   8   1       40.80       42.32      5.12 o 
   6   8   1        2.35       -1.04      2.77 o 
  -5   9   1        0.64        3.87      4.07 o 
  -4   9   1        9.75       12.60      4.08 o 
  -3   9   1       39.52       55.71      9.92 o 
  -2   9   1       17.67       34.97      4.60 o 
  -1   9   1        0.00        1.32      1.59 o 
   0   9   1        1.01        0.89      1.67 o 
   1   9   1        0.13        1.75      1.59 o 
   2   9   1        7.82       16.10      2.77 o 
   3   9   1       80.88       94.71      7.53 o 
   4   9   1        1.11        1.20      2.86 o 
   5   9   1        0.41        0.72      2.89 o 
  -3  10   1        2.26        5.61      3.87 o 
  -2  10   1       17.30       21.25      4.18 o 
  -1  10   1        0.07        0.13      2.57 o 
   0  10   1        4.73        3.80      4.15 o 
   1  10   1        6.33        8.80      3.55 o 
   2  10   1        1.57       -0.35      2.91 o 
   3  10   1       17.60       14.45      4.43 o 
 -10   0   2        7.10        6.19      3.26 o 
  -8   0   2       63.20       58.29      6.09 o 
  -6   0   2       25.14       21.13      1.99 o 
  -4   0   2     4592.85     5018.15    102.38 o 
  -2   0   2     1292.09     1195.98     24.92 o 
   2   0   2      302.29      276.43      5.41 o 
   4   0   2     2729.11     2890.67     49.24 o 
   6   0   2        3.92        4.20      1.11 o 
   8   0   2       73.84       70.12      4.50 o 
  10   0   2       20.15       20.59      4.59 o 
 -10   1   2        8.40        6.99      2.34 o 
  -9   1   2       15.80       18.70      2.26 o 
  -8   1   2       35.76       35.92      2.31 o 
  -7   1   2        2.51        2.73      0.76 o 
  -6   1   2        9.08       10.25      0.93 o 
  -5   1   2      115.94      112.66      2.29 o 
  -4   1   2      214.77      250.06      4.09 o 
  -3   1   2      278.50      281.37      4.28 o 
  -2   1   2     1440.13     1514.33     22.42 o 
  -1   1   2    11365.84    11601.90    136.99 o 
   0   1   2     4292.90     4491.69     64.97 o 
   1   1   2     3358.11     3328.11     48.28 o 
   2   1   2     1111.04     1010.53     13.67 o 
   3   1   2     1930.76     1902.57     28.26 o 
   4   1   2       71.43       63.34      2.34 o 
   5   1   2      164.09      150.46      7.17 o 
   6   1   2       13.40       11.59      1.01 o 
   7   1   2       54.25       48.12      2.15 o 
   8   1   2      166.18      163.60      6.48 o 
   9   1   2        9.02        8.08      1.75 o 
  10   1   2        0.08        1.38      1.68 o 
 -10   2   2        2.57        1.33      2.19 o 
  -9   2   2       65.51       63.61      4.02 o 
  -8   2   2      115.14       91.68      3.47 o 
  -7   2   2      119.29      115.46      3.71 o 
  -6   2   2       23.34       25.53      1.43 o 
  -5   2   2     1130.86     1224.89     17.29 o 
  -4   2   2      542.07      575.58      9.47 o 
  -3   2   2      297.39      292.68      6.28 o 
  -2   2   2     3079.19     3204.38     46.61 o 
  -1   2   2    27050.07    26759.91    342.71 o 
   0   2   2     3486.17     3473.72     58.60 o 
   1   2   2      864.03      905.88     13.82 o 
   2   2   2     2404.07     2462.83     36.30 o 
   3   2   2      554.19      590.05      8.63 o 
   4   2   2      109.76       99.24      2.32 o 
   5   2   2       20.39       19.31      1.08 o 
   6   2   2        1.85        5.03      0.81 o 
   7   2   2        3.07        4.57      0.97 o 
   8   2   2      736.03      744.43     13.53 o 
   9   2   2       49.20       46.41      3.02 o 
  10   2   2        5.33        3.37      1.92 o 
 -10   3   2        0.80        0.43      1.71 o 
  -9   3   2        6.74        6.59      1.56 o 
  -8   3   2       82.84       81.10      4.45 o 
  -7   3   2       31.72       24.94      2.01 o 
  -6   3   2       20.75       20.91      1.81 o 
  -5   3   2       23.14       23.37      1.94 o 
  -4   3   2      475.19      538.88     17.16 o 
  -3   3   2      182.81      176.09      3.61 o 
  -2   3   2     1549.02     1521.13     22.92 o 
  -1   3   2        6.14        9.91      1.34 o 
   0   3   2     1008.81     1049.52     28.59 o 
   1   3   2      134.77      127.25      3.45 o 
   2   3   2      111.92      126.24      5.35 o 
   3   3   2     1514.30     1656.94     22.57 o 
   4   3   2        6.43        4.80      0.79 o 
   5   3   2       42.58       33.09      1.56 o 
   6   3   2        7.08        7.22      1.17 o 
   7   3   2      195.96      190.58      8.88 o 
   8   3   2        7.26       10.69      1.70 o 
   9   3   2       77.83       70.26      4.70 o 
  10   3   2        3.39        0.90      1.97 o 
  -9   4   2       55.90       65.77      3.76 o 
  -8   4   2       51.34       53.94      3.26 o 
  -7   4   2      122.39      108.44      4.18 o 
  -6   4   2        5.09        4.18      1.20 o 
  -5   4   2       97.69       85.77      3.57 o 
  -4   4   2      417.94      430.73      9.53 o 
  -3   4   2      318.91      298.06      5.77 o 
  -2   4   2      131.22      104.38      2.83 o 
  -1   4   2     1342.43     1361.45     42.59 o 
   0   4   2       17.72       29.23      3.16 o 
   1   4   2      174.77      157.80      6.08 o 
   2   4   2       72.58       78.26      2.84 o 
   3   4   2      140.47      142.34      3.96 o 
   4   4   2       42.66       47.99      1.89 o 
   5   4   2       24.65       29.93      1.61 o 
   6   4   2       26.33       25.41      2.01 o 
   7   4   2       17.50       13.27      1.69 o 
   8   4   2      130.86      133.76      6.80 o 
   9   4   2       17.09       13.15      2.60 o 
  -9   5   2       37.40       34.74      3.02 o 
  -8   5   2        0.14        1.84      1.37 o 
  -7   5   2       20.58       18.44      2.08 o 
  -6   5   2        2.19        3.53      1.22 o 
  -5   5   2       47.36       45.37      3.13 o 
  -4   5   2       50.75       48.11      3.01 o 
  -3   5   2      238.83      228.96      5.72 o 
  -2   5   2       22.46       20.62      1.79 o 
  -1   5   2      836.21      844.96     19.79 o 
   0   5   2      151.59      144.43      9.50 o 
   1   5   2       28.73       28.18      2.69 o 
   2   5   2      266.23      273.24      5.80 o 
   3   5   2      118.58      111.21      3.26 o 
   4   5   2       71.72       77.73      2.91 o 
   5   5   2       68.52       61.34      3.15 o 
   6   5   2       23.99       28.40      2.24 o 
   7   5   2       24.36       25.22      2.90 o 
   8   5   2       44.58       45.72      4.03 o 
   9   5   2        1.19        0.02      1.94 o 
  -8   6   2        0.12       -1.81      2.09 o 
  -7   6   2        0.56       -1.15      1.28 o 
  -6   6   2        4.80        2.87      1.38 o 
  -5   6   2        4.63        5.32      2.45 o 
  -4   6   2      128.57      125.15      5.62 o 
  -3   6   2        5.94        6.57      1.92 o 
  -2   6   2       50.96       51.91      3.83 o 
  -1   6   2       42.61       30.95      4.43 o 
   0   6   2       93.02       98.08      6.78 o 
   1   6   2      218.29      226.43     16.14 o 
   2   6   2      135.79      128.98      3.78 o 
   3   6   2        1.52        2.27      0.99 o 
   4   6   2       21.01       24.98      1.88 o 
   5   6   2       93.32       90.05      4.36 o 
   6   6   2       26.83       23.50      3.69 o 
   7   6   2        5.73        8.49      2.97 o 
   8   6   2        7.98        7.55      2.94 o 
  -8   7   2        5.93        6.87      3.28 o 
  -7   7   2        2.93        1.00      1.85 o 
  -6   7   2        1.18        3.43      1.69 o 
  -5   7   2      166.18      172.83     13.15 o 
  -4   7   2      182.09      180.22      7.43 o 
  -3   7   2       93.54       93.74      5.31 o 
  -2   7   2        0.96        2.18      1.30 o 
  -1   7   2       96.13      113.61      5.44 o 
   0   7   2       18.24       26.07      4.07 o 
   1   7   2       79.05       83.83      6.65 o 
   2   7   2        1.84        1.11      1.06 o 
   3   7   2       54.90       53.79      2.87 o 
   4   7   2       16.44       22.74      2.47 o 
   5   7   2       24.87       29.98      4.04 o 
   6   7   2        2.81       -0.11      2.79 o 
   7   7   2        1.16       -0.63      2.53 o 
  -6   8   2        9.14       10.34      3.61 o 
  -5   8   2        5.29        8.30      2.26 o 
  -4   8   2        1.32        2.06      2.09 o 
  -3   8   2        1.40       -1.34      1.59 o 
  -2   8   2       56.88       59.81      3.74 o 
  -1   8   2       39.61       45.05      3.30 o 
   0   8   2        1.46        1.86      1.86 o 
   1   8   2        7.35        6.64      1.89 o 
   2   8   2        6.06        3.88      1.33 o 
   3   8   2       68.05       87.91      8.73 o 
   4   8   2      101.37      119.39      7.65 o 
   5   8   2       82.13       96.33      7.36 o 
   6   8   2       22.12       16.51      3.85 o 
  -5   9   2        0.82        1.31      3.47 o 
  -4   9   2        7.36       12.07      3.51 o 
  -3   9   2        0.49        0.64      2.57 o 
  -2   9   2       63.64       64.74      5.40 o 
  -1   9   2        6.51        7.04      1.86 o 
   0   9   2        0.07        0.72      1.66 o 
   1   9   2        0.77        1.41      1.36 o 
   2   9   2      120.02      138.93     25.72 o 
   3   9   2        0.49        0.65      2.33 o 
   4   9   2        5.98        4.10      3.05 o 
   5   9   2        0.27        4.65      3.40 o 
  -3  10   2        3.45       14.96      9.22 o 
  -2  10   2        0.46        1.61      3.14 o 
  -1  10   2        5.98       10.10      2.97 o 
   0  10   2        0.12        1.18      2.55 o 
   1  10   2       11.09       13.76      2.89 o 
   2  10   2        9.80        8.47      5.86 o 
  -9   0   3        7.23        5.93      2.70 o 
  -7   0   3      142.87      119.77      8.04 o 
  -5   0   3     1244.61     1316.26     28.39 o 
  -3   0   3      258.14      263.58      6.52 o 
  -1   0   3     4906.95     4929.13     99.90 o 
   1   0   3     1543.66     1565.17     32.78 o 
   3   0   3       14.46       15.99      1.20 o 
   5   0   3      573.87      537.09     10.71 o 
   7   0   3       48.78       44.99      6.10 o 
   9   0   3       26.68       31.05      4.04 o 
 -10   1   3       20.16       21.94      3.29 o 
  -9   1   3       12.09       11.86      1.99 o 
  -8   1   3       50.48       41.36      3.26 o 
  -7   1   3       13.34       15.19      1.83 o 
  -6   1   3      577.57      586.94      9.02 o 
  -5   1   3      532.46      538.50      9.26 o 
  -4   1   3       20.90       22.91      1.52 o 
  -3   1   3        0.72        1.67      0.64 o 
  -2   1   3     3363.46     3558.86     46.10 o 
  -1   1   3      126.67      129.66      2.42 o 
   0   1   3      143.45      115.09      2.11 o 
   1   1   3      414.83      438.88      8.24 o 
   2   1   3     1421.01     1458.99     17.74 o 
   3   1   3       39.82       37.68      1.15 o 
   4   1   3      188.70      187.59      3.57 o 
   5   1   3      108.90      103.25      5.16 o 
   6   1   3      115.42      117.56      2.68 o 
   7   1   3     1208.49     1152.91     31.90 o 
   8   1   3        5.61        5.40      1.24 o 
   9   1   3       11.36       11.95      1.80 o 
  10   1   3        0.15        0.40      1.68 o 
 -10   2   3        0.31       -1.85      1.56 o 
  -9   2   3       18.30       22.24      2.52 o 
  -8   2   3      110.95      101.36      6.55 o 
  -7   2   3       50.74       48.10      2.57 o 
  -6   2   3       16.07       20.76      3.23 o 
  -5   2   3        1.36        2.90      0.79 o 
  -4   2   3      886.87      965.23     15.10 o 
  -3   2   3        6.15        9.34      1.12 o 
  -2   2   3      675.75      760.02     11.78 o 
  -1   2   3    31511.63    31033.84    397.15 o 
   0   2   3      619.81      662.43     11.98 o 
   1   2   3      252.64      258.28      4.48 o 
   2   2   3     2219.81     2292.76     33.80 o 
   3   2   3      296.15      322.20      6.81 o 
   4   2   3      445.78      488.27      7.53 o 
   5   2   3      480.49      500.05      7.19 o 
   6   2   3      314.85      300.39      4.98 o 
   7   2   3       88.18       81.00      2.70 o 
   8   2   3       38.82       39.63      2.70 o 
   9   2   3       32.57       40.16      2.83 o 
  10   2   3        3.77        4.64      2.49 o 
 -10   3   3        7.20       10.95      3.45 o 
  -9   3   3       25.30       23.25      2.34 o 
  -8   3   3       13.27        8.23      1.54 o 
  -7   3   3       52.23       54.85      2.89 o 
  -6   3   3       49.94       46.25      3.69 o 
  -5   3   3       19.33       13.77      1.62 o 
  -4   3   3        1.14        0.58      0.85 o 
  -3   3   3      278.14      234.88      5.67 o 
  -2   3   3      258.68      222.23      3.72 o 
  -1   3   3      138.52      141.98      2.74 o 
   0   3   3      378.58      334.71      6.90 o 
   1   3   3      160.52      144.91      3.81 o 
   2   3   3       83.11       86.49      2.27 o 
   3   3   3      382.22      429.46      7.53 o 
   4   3   3     1523.60     1699.71     23.32 o 
   5   3   3       55.95       52.53      1.92 o 
   6   3   3        7.51        7.51      0.95 o 
   7   3   3       40.38       41.76      2.62 o 
   8   3   3      127.80      132.83      5.37 o 
   9   3   3        0.03        1.61      1.61 o 
  10   3   3        0.08        1.75      2.13 o 
  -9   4   3        3.43        2.66      1.57 o 
  -8   4   3       75.87       74.23      3.71 o 
  -7   4   3        0.74        1.58      1.45 o 
  -6   4   3       97.32       91.33      3.96 o 
  -5   4   3      139.25      141.33      5.10 o 
  -4   4   3        0.08        1.45      1.06 o 
  -3   4   3      624.44      663.89     11.57 o 
  -2   4   3     2241.43     2184.97     29.28 o 
  -1   4   3        0.02        0.28      0.94 o 
   0   4   3      321.79      324.71      7.47 o 
   1   4   3      258.54      266.46      6.29 o 
   2   4   3      101.99      105.65      2.84 o 
   3   4   3       24.01       27.65      1.57 o 
   4   4   3      331.92      302.72     15.31 o 
   5   4   3        6.75        6.85      0.97 o 
   6   4   3       21.06       20.61      1.84 o 
   7   4   3      148.16      133.26      4.20 o 
   8   4   3      217.77      254.36     10.02 o 
   9   4   3       49.03       55.58      4.43 o 
  -9   5   3       85.34       83.23      4.41 o 
  -8   5   3       55.19       57.85      4.24 o 
  -7   5   3       21.15       21.92      2.21 o 
  -6   5   3        1.48        2.02      1.66 o 
  -5   5   3        8.07       10.69      1.77 o 
  -4   5   3       38.61       42.24      2.93 o 
  -3   5   3       71.36       66.49      3.00 o 
  -2   5   3      735.33      754.61     12.60 o 
  -1   5   3        2.59        3.64      1.07 o 
   0   5   3      316.25      339.21      7.80 o 
   1   5   3      399.61      397.40     10.81 o 
   2   5   3        1.91        2.51      0.95 o 
   3   5   3        2.33        2.07      0.87 o 
   4   5   3      163.35      171.96      4.28 o 
   5   5   3       54.88       57.89      3.01 o 
   6   5   3        3.68        4.26      1.40 o 
   7   5   3       53.49       51.95      4.52 o 
   8   5   3        1.58        1.50      1.84 o 
   9   5   3        0.35        3.54      7.01 o 
  -8   6   3        0.08       -1.24      1.43 o 
  -7   6   3        4.26        4.13      1.49 o 
  -6   6   3       10.23       10.97      2.05 o 
  -5   6   3       81.40       80.75      7.58 o 
  -4   6   3        1.34        2.35      2.56 o 
  -3   6   3       45.75       42.52      2.57 o 
  -2   6   3       46.90       49.17      2.29 o 
  -1   6   3       35.93       32.05      2.29 o 
   0   6   3       67.04       75.42      3.24 o 
   1   6   3        0.48        1.58      1.33 o 
   2   6   3       86.30       85.56      3.51 o 
   3   6   3        7.96        5.58      1.52 o 
   4   6   3        8.33        9.40      1.30 o 
   5   6   3       28.02       26.40      3.66 o 
   6   6   3       31.21       30.46      3.92 o 
   7   6   3        9.63        7.25      2.62 o 
   8   6   3        2.02        0.20      2.49 o 
  -7   7   3        9.50       10.96      2.10 o 
  -6   7   3       24.73       21.36      3.61 o 
  -5   7   3       13.74       14.15      3.03 o 
  -4   7   3      193.75      208.24     11.52 o 
  -3   7   3        0.90       -0.10      1.73 o 
  -2   7   3       43.99       45.32      3.03 o 
  -1   7   3       16.76       18.17      2.02 o 
   0   7   3       20.37       22.45      2.27 o 
   1   7   3       39.50       39.89      3.68 o 
   2   7   3      116.53      113.34      3.77 o 
   3   7   3       36.26       40.05      2.99 o 
   4   7   3       49.29       55.19      4.96 o 
   5   7   3        3.34        1.00      3.57 o 
   6   7   3        2.19        6.57      2.70 o 
   7   7   3        1.08        2.84      2.72 o 
  -6   8   3        0.01        2.89      2.02 o 
  -5   8   3        2.29        3.52      2.48 o 
  -4   8   3        4.87        4.63      2.10 o 
  -3   8   3       42.80       42.04      4.37 o 
  -2   8   3        0.30       -0.34      1.62 o 
  -1   8   3       94.98       99.29      7.50 o 
   0   8   3       28.19       33.27      3.06 o 
   1   8   3       55.75       54.50      3.81 o 
   2   8   3       13.04       12.64      2.16 o 
   3   8   3      218.67      236.45     19.65 o 
   4   8   3        1.16        1.23      6.40 o 
   5   8   3       18.11       19.28      4.00 o 
   6   8   3        0.00       -2.24      2.60 o 
  -5   9   3        9.02       11.55      3.30 o 
  -4   9   3        1.38        2.82      2.83 o 
  -3   9   3       44.84       48.52      9.32 o 
  -2   9   3        0.65        4.87      2.34 o 
  -1   9   3        0.14       -1.01      1.45 o 
   0   9   3        2.82        1.13      2.87 o 
   1   9   3        6.85        9.45      2.47 o 
   2   9   3        0.10       -1.61      1.71 o 
   3   9   3       40.59       54.95      5.90 o 
   4   9   3        8.44       13.72      3.69 o 
   5   9   3        1.47        0.27      3.18 o 
  -2  10   3       30.20       36.46      4.67 o 
  -1  10   3        1.97        2.41      2.32 o 
   0  10   3        0.18       -1.84      2.17 o 
   1  10   3        0.24        0.29      3.89 o 
   2  10   3        0.19        2.10      2.81 o 
 -10   0   4       18.69       23.46      4.95 o 
  -8   0   4       57.67       55.97      6.45 o 
  -6   0   4      440.93      431.90      8.98 o 
  -4   0   4      277.57      277.70      7.16 o 
  -2   0   4     2351.69     2320.73     49.75 o 
   0   0   4      162.15      172.76      6.09 o 
   2   0   4      657.20      668.67     12.06 o 
   4   0   4      898.38      979.61     17.86 o 
   6   0   4       72.96       71.48      2.98 o 
   8   0   4        8.72       10.31      1.75 o 
  10   0   4        8.54        9.06      3.55 o 
 -10   1   4        2.80        1.50      1.89 o 
  -9   1   4        5.33        4.31      1.56 o 
  -8   1   4        6.17        7.45      1.55 o 
  -7   1   4        3.00        4.37      0.86 o 
  -6   1   4      194.13      205.01      5.73 o 
  -5   1   4      825.39      808.55     11.51 o 
  -4   1   4      142.53      139.92      2.64 o 
  -3   1   4        0.58        1.13      0.41 o 
  -2   1   4        4.07        6.24      0.56 o 
  -1   1   4     4592.85     4896.56     70.30 o 
   0   1   4     7712.38     8034.82    115.70 o 
   1   1   4     2552.89     2712.88     45.95 o 
   2   1   4     1741.37     1723.53     25.55 o 
   3   1   4      182.00      180.13      2.99 o 
   4   1   4      154.92      161.40      2.95 o 
   5   1   4       73.04       75.89      2.23 o 
   6   1   4      179.92      171.14      5.15 o 
   7   1   4     1639.41     1660.46     33.30 o 
   8   1   4      507.12      484.67      8.56 o 
   9   1   4        9.53       10.74      1.77 o 
  10   1   4        0.30       -0.48      1.63 o 
 -10   2   4        3.36        3.08      2.10 o 
  -9   2   4       99.00      108.11      6.95 o 
  -8   2   4      143.24      126.45      7.80 o 
  -7   2   4        0.00        0.75      0.89 o 
  -6   2   4       18.60       17.75      1.98 o 
  -5   2   4      230.96      244.44      4.85 o 
  -4   2   4       36.60       36.25      2.08 o 
  -3   2   4      382.48      370.20      7.69 o 
  -2   2   4      307.72      343.15      5.84 o 
  -1   2   4     4130.55     4266.30     61.95 o 
   0   2   4      208.97      221.44      3.94 o 
   1   2   4       30.29       31.92      1.15 o 
   2   2   4      165.41      187.25      5.87 o 
   3   2   4       42.03       44.51      1.47 o 
   4   2   4      153.49      164.54      3.81 o 
   5   2   4      426.60      451.58      7.34 o 
   6   2   4       10.08        9.55      1.13 o 
   7   2   4        0.05       -0.92      0.72 o 
   8   2   4        3.19        4.31      1.39 o 
   9   2   4       36.18       36.47      2.76 o 
  10   2   4        8.73       11.47      3.78 o 
 -10   3   4        1.87        3.28      2.66 o 
  -9   3   4        7.89        6.86      1.61 o 
  -8   3   4      168.63      147.05      4.57 o 
  -7   3   4       44.20       43.74      2.64 o 
  -6   3   4      317.14      301.24      7.51 o 
  -5   3   4        0.75        0.85      0.94 o 
  -4   3   4       11.97       13.68      1.55 o 
  -3   3   4       63.14       71.47      2.75 o 
  -2   3   4      750.64      759.38     10.71 o 
  -1   3   4      149.18      162.66      3.02 o 
   0   3   4     1146.24     1076.56     19.29 o 
   1   3   4      922.29      935.94     17.16 o 
   2   3   4      553.75      523.02      8.74 o 
   3   3   4      630.17      631.63     21.12 o 
   4   3   4        7.71        4.45      0.83 o 
   5   3   4       45.00       45.94      2.09 o 
   6   3   4        0.06        0.94      0.73 o 
   7   3   4      186.18      185.49      5.02 o 
   8   3   4      199.69      184.93      6.40 o 
   9   3   4        6.30        6.72      2.11 o 
  10   3   4        9.32       12.05      2.77 o 
  -9   4   4        1.00        1.52      1.81 o 
  -8   4   4        5.76        8.94      1.61 o 
  -7   4   4        0.00       -0.40      1.02 o 
  -6   4   4       56.44       59.98      3.42 o 
  -5   4   4      328.63      318.61      7.92 o 
  -4   4   4      158.66      157.58      4.79 o 
  -3   4   4      274.23      277.10      5.46 o 
  -2   4   4       17.67       21.49      1.22 o 
  -1   4   4      591.08      652.27     12.65 o 
   0   4   4     1514.75     1660.05     29.37 o 
   1   4   4        4.53        2.57      0.91 o 
   2   4   4      252.57      255.36      5.13 o 
   3   4   4       99.62       96.71      3.15 o 
   4   4   4      277.49      285.96      5.78 o 
   5   4   4       38.21       38.88      1.98 o 
   6   4   4        1.76        3.20      1.00 o 
   7   4   4      163.68      169.36      6.12 o 
   8   4   4        9.44        8.42      2.08 o 
   9   4   4        2.34        1.35      1.96 o 
  -9   5   4        9.59       11.36      2.14 o 
  -8   5   4        3.69        3.76      1.49 o 
  -7   5   4       13.96       15.66      1.94 o 
  -6   5   4       59.49       59.35      3.72 o 
  -5   5   4      323.92      318.73      8.24 o 
  -4   5   4      442.82      438.26     10.13 o 
  -3   5   4        0.01        0.70      0.66 o 
  -2   5   4     1328.24     1398.65     21.85 o 
  -1   5   4       10.23       16.28      2.27 o 
   0   5   4       58.36       61.43      2.77 o 
   1   5   4      188.25      190.25      5.28 o 
   2   5   4      478.25      465.45      8.55 o 
   3   5   4      137.15      125.01      5.07 o 
   4   5   4      260.65      246.40      5.44 o 
   5   5   4        0.39        1.03      0.79 o 
   6   5   4       20.91       24.51      3.42 o 
   7   5   4       12.01       12.28      2.84 o 
   8   5   4        5.27        1.54      3.93 o 
   9   5   4        0.19       -2.02      4.97 o 
  -8   6   4        0.96        3.05      1.65 o 
  -7   6   4       13.47       13.20      2.17 o 
  -6   6   4        0.08        2.12      1.48 o 
  -5   6   4       22.60       24.37      2.64 o 
  -4   6   4      262.84      254.28      7.26 o 
  -3   6   4       92.25       79.33      4.60 o 
  -2   6   4      105.46       99.40      3.06 o 
  -1   6   4       25.32       22.74      1.99 o 
   0   6   4       32.11       33.15      4.04 o 
   1   6   4      391.92      379.78      9.02 o 
   2   6   4       35.48       38.32      2.25 o 
   3   6   4       12.20       15.45      1.50 o 
   4   6   4        0.62        1.73      1.22 o 
   5   6   4       11.91       10.31      2.56 o 
   6   6   4       39.30       43.90      4.62 o 
   7   6   4       12.98       18.85      4.27 o 
   8   6   4        3.96       -0.06      3.01 o 
  -7   7   4        0.03        1.07      2.39 o 
  -6   7   4        0.09        2.42      3.40 o 
  -5   7   4        5.04        7.79      2.17 o 
  -4   7   4       80.93       75.21      8.78 o 
  -3   7   4      391.61      378.90     18.43 o 
  -2   7   4       54.88       49.34      3.11 o 
  -1   7   4       36.64       30.66      3.63 o 
   0   7   4       22.29       22.47      2.25 o 
   1   7   4       52.94       51.20      3.54 o 
   2   7   4       39.76       38.91      2.47 o 
   3   7   4       73.31       82.28      4.30 o 
   4   7   4       48.98       50.82      5.34 o 
   5   7   4       20.17       19.69      3.37 o 
   6   7   4        4.74       -0.75      5.05 o 
   7   7   4       17.83       13.59      3.50 o 
  -6   8   4        0.11        4.01      2.58 o 
  -5   8   4        0.76       -1.51      4.32 o 
  -4   8   4       19.75       17.30      3.18 o 
  -3   8   4       68.60       81.73     13.52 o 
  -2   8   4        8.53        6.75      2.20 o 
  -1   8   4        5.70        6.21      1.63 o 
   0   8   4       18.73       16.01      2.25 o 
   1   8   4       16.95       20.11      2.55 o 
   2   8   4       38.88       42.24      3.40 o 
   3   8   4        0.22       -0.11      1.63 o 
   4   8   4       61.01       70.91      9.97 o 
   5   8   4       15.02       15.51      3.74 o 
   6   8   4       11.24        8.12      5.77 o 
  -5   9   4        0.62       -0.89      3.06 o 
  -4   9   4        0.20       -0.03      2.23 o 
  -3   9   4       10.95       10.66      3.01 o 
  -2   9   4      174.22      196.56      8.64 o 
  -1   9   4        1.75        4.02      1.71 o 
   0   9   4        9.11        9.06      6.68 o 
   1   9   4        3.32        3.77      1.80 o 
   2   9   4        0.00        0.66      1.88 o 
   3   9   4        1.47        4.46      2.90 o 
   4   9   4        0.12       -1.23      2.75 o 
   5   9   4       11.43        9.19      3.75 o 
  -2  10   4       40.53       34.57      6.45 o 
  -1  10   4        8.77       11.00      2.95 o 
   0  10   4        1.72        0.00      2.33 o 
   1  10   4       17.53       17.24      3.57 o 
   2  10   4       13.41       10.07      5.08 o 
  -9   0   5      520.16      550.04     22.16 o 
  -7   0   5       27.73       30.84      2.88 o 
  -5   0   5     1448.40     1616.92     34.63 o 
  -3   0   5      172.02      156.88      4.47 o 
  -1   0   5     2529.54     2503.96     51.36 o 
   1   0   5     5545.66     5585.79    114.98 o 
   3   0   5      902.25      821.14     15.01 o 
   5   0   5      453.37      478.74      9.93 o 
   7   0   5     3150.43     3148.30    120.18 o 
   9   0   5       14.43       16.89      2.83 o 
 -10   1   5        3.51        6.62      2.42 o 
  -9   1   5       28.85       36.06      3.69 o 
  -8   1   5        5.49        3.21      1.31 o 
  -7   1   5        0.74        0.50      0.84 o 
  -6   1   5        2.88        4.42      0.76 o 
  -5   1   5      825.12      852.38     12.13 o 
  -4   1   5      393.36      362.20      6.32 o 
  -3   1   5      146.32      126.32      2.72 o 
  -2   1   5     1745.43     1781.22     26.23 o 
  -1   1   5      891.02      886.61     42.65 o 
   0   1   5     1979.70     2012.43     33.88 o 
   1   1   5       16.28       14.17      1.73 o 
   2   1   5     1072.82     1145.63     17.37 o 
   3   1   5     1184.00     1374.32     17.10 o 
   4   1   5     1165.35     1197.11     15.24 o 
   5   1   5       55.45       55.13      1.83 o 
   6   1   5        8.88        8.54      1.05 o 
   7   1   5       80.22       87.99      2.72 o 
   8   1   5      125.98      122.62      3.58 o 
   9   1   5        0.30       -0.10      1.39 o 
  10   1   5        4.51        4.07      2.35 o 
 -10   2   5        3.93        3.44      2.34 o 
  -9   2   5        2.70        2.91      1.47 o 
  -8   2   5        1.50        1.56      1.10 o 
  -7   2   5      108.64      113.35      3.96 o 
  -6   2   5       25.08       24.21      2.05 o 
  -5   2   5       19.08       21.05      1.18 o 
  -4   2   5      306.36      305.62      9.75 o 
  -3   2   5      467.54      404.75      8.35 o 
  -2   2   5      166.72      172.07      3.40 o 
  -1   2   5     2366.40     2425.28     35.69 o 
   0   2   5      567.52      555.32      8.79 o 
   1   2   5       21.58       25.06      1.49 o 
   2   2   5        5.30        3.23      0.46 o 
   3   2   5     3497.50     3895.94     56.99 o 
   4   2   5       20.29       18.50      1.28 o 
   5   2   5       34.31       29.53      2.18 o 
   6   2   5     1026.08      999.98     14.87 o 
   7   2   5      199.74      199.14      4.05 o 
   8   2   5       43.50       43.55      2.46 o 
   9   2   5       24.23       22.23      2.80 o 
  10   2   5       54.57       79.02      6.30 o 
 -10   3   5        1.54        3.81      1.93 o 
  -9   3   5        0.81        0.73      1.22 o 
  -8   3   5        8.11        8.70      1.52 o 
  -7   3   5        0.01       -0.50      1.04 o 
  -6   3   5      107.70       99.61      4.18 o 
  -5   3   5       43.10       40.54      4.22 o 
  -4   3   5       23.96       29.62      2.12 o 
  -3   3   5       49.97       44.96      2.41 o 
  -2   3   5     1440.93     1412.70     19.23 o 
  -1   3   5       99.71      107.91      2.61 o 
   0   3   5       22.11       16.60      1.35 o 
   1   3   5       67.57       64.60      2.44 o 
   2   3   5        1.72        1.53      0.83 o 
   3   3   5       77.32       83.19      2.31 o 
   4   3   5        3.35        4.19      0.78 o 
   5   3   5      130.87      132.21      3.14 o 
   6   3   5      106.42      109.28      2.98 o 
   7   3   5        0.28       -0.41      1.21 o 
   8   3   5        9.15        7.53      1.95 o 
   9   3   5       45.95       45.17      3.84 o 
  -9   4   5        5.44        4.86      1.74 o 
  -8   4   5       17.20       17.67      2.48 o 
  -7   4   5       10.92        7.08      1.57 o 
  -6   4   5       67.96       64.29      3.87 o 
  -5   4   5      188.37      169.10      5.22 o 
  -4   4   5       39.09       33.82      2.46 o 
  -3   4   5      991.83     1014.13     16.18 o 
  -2   4   5     1417.57     1343.13     22.11 o 
  -1   4   5     1590.50     1646.24     25.18 o 
   0   4   5      115.05       98.68      3.22 o 
   1   4   5        4.07        2.26      0.93 o 
   2   4   5      326.56      331.19      6.24 o 
   3   4   5       11.65       13.36      1.14 o 
   4   4   5      152.33      158.45      6.98 o 
   5   4   5       14.66       14.56      1.38 o 
   6   4   5       39.46       39.30      3.94 o 
   7   4   5        0.71        0.47      1.57 o 
   8   4   5        2.56        3.56      1.80 o 
   9   4   5        1.91        1.64      2.02 o 
  -9   5   5       38.39       44.30      3.36 o 
  -8   5   5       32.53       38.86      3.15 o 
  -7   5   5        5.27        4.49      2.09 o 
  -6   5   5       55.25       50.02      3.44 o 
  -5   5   5      576.66      549.98     12.31 o 
  -4   5   5       57.28       56.76      3.35 o 
  -3   5   5      583.19      549.54     14.47 o 
  -2   5   5       54.12       52.37      2.14 o 
  -1   5   5       26.36       32.74      2.04 o 
   0   5   5      281.25      300.91      7.10 o 
   1   5   5       77.82       81.61      3.26 o 
   2   5   5      107.12      110.13      3.12 o 
   3   5   5       47.67       47.74      2.11 o 
   4   5   5       49.58       43.72      4.59 o 
   5   5   5       25.24       28.15      2.40 o 
   6   5   5        0.43       -0.50      1.80 o 
   7   5   5        6.63       10.60      2.79 o 
   8   5   5        6.57        6.74      2.74 o 
   9   5   5        1.08        0.11      2.86 o 
  -8   6   5        9.28       14.12      2.22 o 
  -7   6   5       11.51       14.21      3.53 o 
  -6   6   5        0.15       -0.44      1.30 o 
  -5   6   5       23.48       22.83      2.63 o 
  -4   6   5        0.27        1.23      1.95 o 
  -3   6   5        0.20        0.54      1.52 o 
  -2   6   5       47.63       44.87      3.57 o 
  -1   6   5       81.53       79.70      4.12 o 
   0   6   5      247.20      259.51      6.72 o 
   1   6   5      121.28      107.94      8.29 o 
   2   6   5        0.06       -0.38      0.84 o 
   3   6   5        0.39        0.85      1.16 o 
   4   6   5        2.76        4.72      1.33 o 
   5   6   5        0.23       -0.23      2.02 o 
   6   6   5       52.17       54.06      7.97 o 
   7   6   5        0.21       -3.10      2.06 o 
   8   6   5        3.85        0.26      2.56 o 
  -7   7   5        0.09        0.58      2.09 o 
  -6   7   5        4.87        8.69      2.24 o 
  -5   7   5        1.46       -0.25      1.66 o 
  -4   7   5       60.50       60.63      5.05 o 
  -3   7   5      123.92      145.30      6.81 o 
  -2   7   5      273.18      249.91      6.94 o 
  -1   7   5       18.30       17.83      1.74 o 
   0   7   5       19.96       22.73      2.26 o 
   1   7   5       29.47       30.78      2.66 o 
   2   7   5       13.82       11.96      1.91 o 
   3   7   5       25.89       29.91      2.85 o 
   4   7   5        4.23        8.05      2.38 o 
   5   7   5        4.96        6.46      2.51 o 
   6   7   5       23.86       28.58      4.01 o 
   7   7   5       26.73       24.18      6.47 o 
  -6   8   5        4.34        2.46      2.71 o 
  -5   8   5        0.01       -1.13      1.82 o 
  -4   8   5       11.36       11.65      2.81 o 
  -3   8   5       49.84       52.99      7.93 o 
  -2   8   5        1.00        0.14      1.80 o 
  -1   8   5        0.63        0.24      1.33 o 
   0   8   5        7.61        6.56      1.68 o 
   1   8   5       96.74       86.97      4.47 o 
   2   8   5        3.16        2.32      1.90 o 
   3   8   5      164.77      176.70      7.51 o 
   4   8   5        0.74        1.90      2.38 o 
   5   8   5        5.71        8.82      3.60 o 
   6   8   5        1.18        2.48      3.12 o 
  -5   9   5        0.98        2.22      3.46 o 
  -4   9   5        2.28       -1.23      2.44 o 
  -3   9   5       97.09       91.60     10.52 o 
  -2   9   5       12.41       12.87      4.06 o 
  -1   9   5        6.76        3.16      2.09 o 
   0   9   5        8.63       10.06      2.57 o 
   1   9   5        0.41        0.00      1.63 o 
   2   9   5        4.62        7.63      2.54 o 
   3   9   5       23.03       23.24      4.08 o 
   4   9   5       13.56       12.99      4.19 o 
  -2  10   5       26.77       25.14      4.17 o 
  -1  10   5        0.17        6.97      6.30 o 
   0  10   5       25.41       23.95      3.97 o 
   1  10   5        6.64        6.43      3.06 o 
   2  10   5       15.99       20.09      4.10 o 
 -10   0   6       20.51       21.57      4.85 o 
  -8   0   6        1.67        2.70      1.89 o 
  -6   0   6      137.23      125.13      4.49 o 
  -4   0   6       13.49       16.92      1.67 o 
  -2   0   6      595.68      595.92     13.28 o 
   0   0   6     1871.98     2054.24     60.25 o 
   2   0   6      172.61      170.66      5.15 o 
   4   0   6       22.33       22.97      1.71 o 
   6   0   6      287.40      288.04      7.12 o 
   8   0   6       11.61       14.77      2.28 o 
 -10   1   6        1.02        0.07      1.89 o 
  -9   1   6       45.52       38.23      6.60 o 
  -8   1   6       19.32       20.28      2.22 o 
  -7   1   6       45.71       48.62      2.47 o 
  -6   1   6        4.34        4.07      0.90 o 
  -5   1   6       30.84       27.83      1.38 o 
  -4   1   6      120.97      117.39      3.06 o 
  -3   1   6      381.32      406.76      6.92 o 
  -2   1   6        3.93        8.13      0.74 o 
  -1   1   6     4810.62     4860.19     80.92 o 
   0   1   6       22.79       17.10      0.75 o 
   1   1   6      829.80      845.07     12.99 o 
   2   1   6      225.68      243.16      5.45 o 
   3   1   6     2021.32     2277.11     30.44 o 
   4   1   6      961.88     1045.53     13.54 o 
   5   1   6       31.01       31.08      1.53 o 
   6   1   6     1368.64     1355.01     17.66 o 
   7   1   6      612.64      587.26     16.16 o 
   8   1   6        0.03        0.05      0.94 o 
   9   1   6       21.31       25.43      2.41 o 
  10   1   6        8.25       11.93      3.09 o 
 -10   2   6        0.13        1.20      2.05 o 
  -9   2   6        2.13        2.45      1.74 o 
  -8   2   6       29.04       27.95      2.31 o 
  -7   2   6        5.65        4.65      1.32 o 
  -6   2   6      297.35      267.28      6.78 o 
  -5   2   6        7.65       10.31      1.33 o 
  -4   2   6      349.72      379.84     10.26 o 
  -3   2   6       18.80       12.89      0.85 o 
  -2   2   6      381.93      386.21      8.82 o 
  -1   2   6       98.40      121.62      2.37 o 
   0   2   6      153.89      148.68      2.98 o 
   1   2   6       50.24       50.76      2.03 o 
   2   2   6      187.59      169.54      6.55 o 
   3   2   6      342.08      332.72      8.18 o 
   4   2   6       51.80       40.67      2.19 o 
   5   2   6       63.97       57.47      2.39 o 
   6   2   6       23.31       23.68      1.69 o 
   7   2   6      700.30      693.44     12.63 o 
   8   2   6       29.76       31.49      3.62 o 
   9   2   6        3.06        2.93      1.90 o 
  10   2   6       50.19       74.85      4.97 o 
 -10   3   6        0.58       -1.63      1.68 o 
  -9   3   6        2.61       -0.81      1.89 o 
  -8   3   6       18.17       19.61      2.01 o 
  -7   3   6       73.31       67.49      3.68 o 
  -6   3   6      182.01      176.22      6.63 o 
  -5   3   6       54.26       50.63      2.84 o 
  -4   3   6        0.35       -0.23      0.79 o 
  -3   3   6      164.34      178.78      3.74 o 
  -2   3   6      231.48      249.18      4.18 o 
  -1   3   6     4111.01     4454.67     58.06 o 
   0   3   6      503.17      491.68      9.72 o 
   1   3   6       36.42       40.30      2.04 o 
   2   3   6       52.48       57.81      3.35 o 
   3   3   6     1463.24     1507.66     25.69 o 
   4   3   6      240.52      227.97      4.77 o 
   5   3   6       44.44       44.34      2.01 o 
   6   3   6      213.46      204.45      4.66 o 
   7   3   6       29.86       36.18      3.16 o 
   8   3   6        8.48        9.12      2.68 o 
   9   3   6        4.64        2.97      2.58 o 
  -9   4   6       24.03       24.18      2.48 o 
  -8   4   6       21.94       21.22      2.24 o 
  -7   4   6       16.28       14.13      1.97 o 
  -6   4   6       30.75       30.62      2.63 o 
  -5   4   6      252.76      229.88      8.54 o 
  -4   4   6       85.70       73.25      3.33 o 
  -3   4   6        4.64        3.24      0.85 o 
  -2   4   6     1733.32     1789.03     24.25 o 
  -1   4   6       15.26       12.90      1.40 o 
   0   4   6      266.84      282.61      6.50 o 
   1   4   6        0.08        0.85      0.86 o 
   2   4   6        0.13        0.54      0.58 o 
   3   4   6      122.90      113.70      3.71 o 
   4   4   6      323.60      337.44      6.56 o 
   5   4   6       68.50       47.33      8.16 o 
   6   4   6      134.11      135.32      4.75 o 
   7   4   6       10.57       15.49      2.99 o 
   8   4   6        1.73        4.99      2.55 o 
   9   4   6        5.86        7.34      3.07 o 
  -9   5   6        9.71        6.98      1.85 o 
  -8   5   6        1.53        3.87      1.52 o 
  -7   5   6       62.63       64.69      4.08 o 
  -6   5   6      158.10      146.43      5.24 o 
  -5   5   6      111.69      114.49      4.47 o 
  -4   5   6       14.83       18.78      2.30 o 
  -3   5   6       11.75       10.39      1.20 o 
  -2   5   6       82.72       74.04      2.23 o 
  -1   5   6      195.18      184.16      4.33 o 
   0   5   6      287.93      322.00      7.49 o 
   1   5   6       53.41       61.08      3.02 o 
   2   5   6      563.26      512.10     12.61 o 
   3   5   6       51.49       49.86      2.54 o 
   4   5   6        0.06        1.25      1.05 o 
   5   5   6       69.99       66.21      3.52 o 
   6   5   6       18.67       26.32      3.61 o 
   7   5   6       62.11       58.61      5.56 o 
   8   5   6        1.02       -1.49      2.18 o 
  -8   6   6        1.57        2.85      1.86 o 
  -7   6   6        1.95        1.94      1.74 o 
  -6   6   6        0.88        1.65      1.34 o 
  -5   6   6       47.97       49.90      3.60 o 
  -4   6   6      511.65      486.09     11.48 o 
  -3   6   6      413.12      380.95     11.81 o 
  -2   6   6       10.12        9.65      1.21 o 
  -1   6   6       34.27       41.33      2.28 o 
   0   6   6        2.43        2.58      1.22 o 
   1   6   6       29.99       32.27      2.59 o 
   2   6   6       34.68       37.07      3.72 o 
   3   6   6       77.57       75.48      3.92 o 
   4   6   6       48.36       46.14      3.21 o 
   5   6   6        6.01        3.99      2.00 o 
   6   6   6       37.06       37.70      4.25 o 
   7   6   6        1.29       -1.26      2.31 o 
   8   6   6        1.18       -0.93      2.92 o 
  -7   7   6        6.82        7.84      3.44 o 
  -6   7   6       55.45       60.54      4.31 o 
  -5   7   6        0.03        1.45      1.60 o 
  -4   7   6       56.26       58.84      6.68 o 
  -3   7   6      402.69      408.04     23.36 o 
  -2   7   6        0.02       -0.25      1.16 o 
  -1   7   6        4.56        5.49      1.21 o 
   0   7   6        4.33        3.80      1.43 o 
   1   7   6        5.49        5.87      1.52 o 
   2   7   6       30.82       32.81      2.85 o 
   3   7   6        0.10       -1.88      1.25 o 
   4   7   6       22.03       21.17      2.63 o 
   5   7   6        0.39        1.64      2.14 o 
   6   7   6        6.25        5.19      3.62 o 
   7   7   6        5.75        5.46      3.12 o 
  -6   8   6       28.35       30.54      4.16 o 
  -5   8   6       27.33       27.59      3.86 o 
  -4   8   6      117.89      119.88     17.48 o 
  -3   8   6      121.14      129.35     14.45 o 
  -2   8   6       32.67       37.95      4.18 o 
  -1   8   6       15.65       13.59      2.19 o 
   0   8   6       30.46       31.83      5.08 o 
   1   8   6       44.55       40.41      3.25 o 
   2   8   6       60.13       64.21      4.12 o 
   3   8   6       77.31       81.29      4.87 o 
   4   8   6       10.49       10.67      3.13 o 
   5   8   6        1.94        2.69      2.91 o 
   6   8   6        2.15        1.19      2.98 o 
  -5   9   6        3.33        4.25      2.80 o 
  -4   9   6       10.67        6.54      3.05 o 
  -3   9   6       22.97       19.51      4.55 o 
  -2   9   6        3.32        2.89      2.28 o 
  -1   9   6        4.29        4.34      2.29 o 
   0   9   6        0.24        0.38      1.96 o 
   1   9   6        4.64        2.70      1.81 o 
   2   9   6        0.34       -0.17      1.88 o 
   3   9   6        2.45        3.00      2.91 o 
   4   9   6       67.10       69.02      6.51 o 
  -1  10   6       12.05        6.89      2.97 o 
   0  10   6        0.20       -0.26      2.18 o 
   1  10   6        0.17        2.27      2.79 o 
  -9   0   7        4.69        4.72      2.77 o 
  -7   0   7       55.47       49.66      7.62 o 
  -5   0   7      136.94      144.29      4.84 o 
  -3   0   7       53.31       70.18      4.72 o 
  -1   0   7        6.08        9.19      1.11 o 
   1   0   7     2865.18     3111.40     90.84 o 
   3   0   7       51.36       68.15      3.22 o 
   5   0   7      748.24      684.83     13.60 o 
   7   0   7      319.95      326.07      8.18 o 
   9   0   7        0.79        1.29      1.93 o 
 -10   1   7       12.70       11.56      2.79 o 
  -9   1   7       60.90       59.46      6.86 o 
  -8   1   7        0.60        0.22      1.12 o 
  -7   1   7       29.83       31.57      2.31 o 
  -6   1   7      129.84      131.46      3.46 o 
  -5   1   7      105.04       98.06      2.92 o 
  -4   1   7       35.18       38.27      1.58 o 
  -3   1   7       31.84       34.23      1.42 o 
  -2   1   7      128.58      128.75      2.80 o 
  -1   1   7      605.75      693.00     12.65 o 
   0   1   7      708.57      725.41     10.13 o 
   1   1   7      205.35      217.78      4.02 o 
   2   1   7        1.03        1.19      0.81 o 
   3   1   7      261.04      295.73      6.72 o 
   4   1   7        8.59        3.94      0.78 o 
   5   1   7       43.33       44.92      2.39 o 
   6   1   7      947.24      971.51     13.25 o 
   7   1   7      100.59      102.43      2.89 o 
   8   1   7        1.03        0.63      1.03 o 
   9   1   7        0.11        0.59      1.43 o 
  10   1   7        0.00       -2.08      5.69 o 
 -10   2   7       52.29       47.11      9.86 o 
  -9   2   7       14.16       12.41      3.70 o 
  -8   2   7        0.87        1.74      1.14 o 
  -7   2   7       49.32       41.04      3.84 o 
  -6   2   7      109.21      115.05      4.01 o 
  -5   2   7      184.44      189.45      4.82 o 
  -4   2   7        4.89        4.91      1.07 o 
  -3   2   7       71.20       81.49      2.44 o 
  -2   2   7      233.58      234.99      5.06 o 
  -1   2   7     2002.26     2136.39     28.28 o 
   0   2   7       28.70       20.20      0.98 o 
   1   2   7      206.03      201.57      4.86 o 
   2   2   7      154.75      171.35      4.47 o 
   3   2   7      288.93      309.26      5.71 o 
   4   2   7       80.84       95.75      2.69 o 
   5   2   7       53.23       45.95      2.09 o 
   6   2   7     1351.01     1436.45     20.51 o 
   7   2   7      166.86      168.94      6.44 o 
   8   2   7        0.98        1.26      1.56 o 
   9   2   7        2.44       -0.05      1.68 o 
 -10   3   7        0.89        0.86      2.15 o 
  -9   3   7       12.41       19.31      3.78 o 
  -8   3   7        3.78        5.55      1.43 o 
  -7   3   7       85.48       85.12      3.84 o 
  -6   3   7        0.07        0.86      1.10 o 
  -5   3   7      488.56      471.70     10.36 o 
  -4   3   7       66.62       61.37      3.00 o 
  -3   3   7      129.77      130.67      3.48 o 
  -2   3   7      905.40      962.17     15.18 o 
  -1   3   7     1571.64     1590.85     28.02 o 
   0   3   7      756.95      844.83     13.35 o 
   1   3   7      374.83      347.46      7.57 o 
   2   3   7       67.79       62.51      2.70 o 
   3   3   7      990.25     1014.33     19.14 o 
   4   3   7        1.54        1.02      0.63 o 
   5   3   7      390.19      391.39      9.49 o 
   6   3   7      440.35      435.58     10.09 o 
   7   3   7       13.20       12.75      1.99 o 
   8   3   7        1.09        0.46      1.75 o 
   9   3   7        5.98        5.25      2.15 o 
  -9   4   7       34.91       35.37      3.11 o 
  -8   4   7        7.32        6.39      1.76 o 
  -7   4   7        3.41        2.88      1.30 o 
  -6   4   7       91.77       91.07      3.96 o 
  -5   4   7      308.99      303.02      7.75 o 
  -4   4   7      125.68      133.40      4.41 o 
  -3   4   7       42.03       35.34      1.76 o 
  -2   4   7     1151.06     1085.72     15.31 o 
  -1   4   7      872.23      993.02     14.17 o 
   0   4   7        0.30       -0.20      0.84 o 
   1   4   7       61.01       55.65      2.64 o 
   2   4   7       38.59       35.69      2.40 o 
   3   4   7      220.50      203.46      6.97 o 
   4   4   7        0.04        1.53      1.13 o 
   5   4   7      160.78      148.73      4.97 o 
   6   4   7        1.87        1.77      2.16 o 
   7   4   7        6.83        8.45      2.61 o 
   8   4   7        7.54        5.87      2.64 o 
   9   4   7        0.24        4.08      6.01 o 
  -9   5   7       23.59       28.67      3.78 o 
  -8   5   7        3.32        3.97      1.76 o 
  -7   5   7       24.98       25.91      2.70 o 
  -6   5   7       53.62       59.01      3.77 o 
  -5   5   7       36.94       38.24      3.02 o 
  -4   5   7      230.94      204.38      6.11 o 
  -3   5   7      259.12      246.10      5.39 o 
  -2   5   7        8.03        9.81      1.00 o 
  -1   5   7      135.90      125.71      6.97 o 
   0   5   7        5.32        2.60      1.59 o 
   1   5   7        9.08        9.95      1.50 o 
   2   5   7       84.09       82.46      2.81 o 
   3   5   7        0.21        0.88      1.05 o 
   4   5   7       31.20       29.86      2.56 o 
   5   5   7        0.13       -0.17      0.99 o 
   6   5   7      274.29      268.85     10.74 o 
   7   5   7        1.29       -0.18      2.02 o 
   8   5   7        0.07        0.04      2.36 o 
  -8   6   7        0.66        2.38      2.07 o 
  -7   6   7        1.15        0.14      1.38 o 
  -6   6   7       14.09       13.21      2.06 o 
  -5   6   7       10.33       11.09      2.02 o 
  -4   6   7      899.74      869.23     18.90 o 
  -3   6   7        5.73       10.51      1.81 o 
  -2   6   7       10.98       14.01      1.78 o 
  -1   6   7       23.04       20.81      1.73 o 
   0   6   7      122.26      122.24      4.22 o 
   1   6   7       67.35       61.21      3.34 o 
   2   6   7       26.19       25.54      2.51 o 
   3   6   7       29.36       29.00      3.22 o 
   4   6   7        9.18        7.50      1.75 o 
   5   6   7        5.27        5.01      2.15 o 
   6   6   7        4.53        2.06      2.33 o 
   7   6   7        3.76        0.26      2.34 o 
   8   6   7        0.13       -0.99      2.72 o 
  -7   7   7       11.77       17.52      2.84 o 
  -6   7   7        0.06       -1.80      1.52 o 
  -5   7   7        8.13        5.54      1.94 o 
  -4   7   7        0.88        1.69      1.77 o 
  -3   7   7        9.61       12.67      2.67 o 
  -2   7   7        0.21        0.55      1.66 o 
  -1   7   7       11.20       12.73      1.52 o 
   0   7   7        0.92        0.76      1.21 o 
   1   7   7       16.18       12.58      2.43 o 
   2   7   7       32.56       34.17      4.11 o 
   3   7   7       16.47       16.37      2.37 o 
   4   7   7        0.01        0.02      1.75 o 
   5   7   7        6.34        5.90      2.62 o 
   6   7   7        0.82        2.72      2.74 o 
   7   7   7       14.11       14.69      3.63 o 
  -6   8   7        0.13        0.29      2.27 o 
  -5   8   7        2.51        4.41      2.42 o 
  -4   8   7       81.83       76.75      7.89 o 
  -3   8   7       72.22       63.67      5.58 o 
  -2   8   7        0.67       -0.10      1.76 o 
  -1   8   7       21.57       24.09      4.18 o 
   0   8   7       25.80       29.53      2.77 o 
   1   8   7        6.34        7.62      1.88 o 
   2   8   7       24.98       26.39      2.88 o 
   3   8   7       29.09       27.65      3.06 o 
   4   8   7        9.27        4.79      2.73 o 
   5   8   7       20.70       25.08      4.46 o 
  -4   9   7        0.16        1.53      2.50 o 
  -3   9   7       30.67       30.34      4.25 o 
  -2   9   7        0.33        1.97      2.36 o 
  -1   9   7       45.42       43.92      7.84 o 
   0   9   7       12.83       10.01      2.87 o 
   1   9   7        0.08        1.67      1.80 o 
   2   9   7        0.36       -0.05      1.92 o 
   3   9   7       29.61       28.45      6.61 o 
   4   9   7       10.41        9.84      3.65 o 
   0  10   7        1.46       -0.54      3.50 o 
 -10   0   8        4.05        4.82      3.19 o 
  -8   0   8       71.51       67.19      6.78 o 
  -6   0   8        0.86        1.20      1.05 o 
  -4   0   8        0.03        1.16      1.42 o 
  -2   0   8      420.22      477.10     11.25 o 
   2   0   8     8099.95     9174.40    188.86 o 
   4   0   8        0.61       -0.57      2.22 o 
   6   0   8     3075.51     3163.41     55.10 o 
   8   0   8      175.03      188.51      7.05 o 
 -10   1   8        2.86        3.30      2.20 o 
  -9   1   8        1.38        3.48      1.85 o 
  -8   1   8        6.34        7.73      2.13 o 
  -7   1   8       37.35       36.75      2.59 o 
  -6   1   8        4.25        3.76      1.12 o 
  -5   1   8       10.79       12.28      1.10 o 
  -4   1   8      148.87      134.21      3.18 o 
  -3   1   8      567.63      556.01      9.25 o 
  -2   1   8     2600.06     2860.98     41.87 o 
  -1   1   8      201.15      191.39      4.46 o 
   0   1   8       16.04       13.58      0.89 o 
   1   1   8       42.86       40.53      1.40 o 
   2   1   8     3023.51     3367.17     57.57 o 
   3   1   8        7.92        7.98      1.28 o 
   4   1   8       10.45       13.37      1.18 o 
   5   1   8       18.86       19.14      1.47 o 
   6   1   8        5.31        5.18      1.17 o 
   7   1   8       63.17       63.38      2.51 o 
   8   1   8       10.15       12.53      1.57 o 
   9   1   8        5.52        5.81      1.73 o 
 -10   2   8       36.19       39.46      4.46 o 
  -9   2   8        0.10       -0.71      1.40 o 
  -8   2   8       20.96       25.88      3.15 o 
  -7   2   8       39.59       44.13      3.01 o 
  -6   2   8        1.08        2.16      1.24 o 
  -5   2   8        2.03        2.34      1.17 o 
  -4   2   8       25.54       29.44      1.48 o 
  -3   2   8        4.47        3.41      0.70 o 
  -2   2   8      289.97      269.18      5.09 o 
  -1   2   8       27.24       28.96      1.36 o 
   0   2   8        0.22        0.34      0.40 o 
   1   2   8      126.76      128.81      3.68 o 
   2   2   8      563.87      554.27     11.12 o 
   3   2   8       36.34       42.46      2.45 o 
   4   2   8       13.50       12.34      1.17 o 
   5   2   8       58.02       58.74      3.15 o 
   6   2   8      220.36      225.06      6.37 o 
   7   2   8       22.62       26.53      2.50 o 
   8   2   8       43.51       45.95      3.63 o 
   9   2   8        6.46       10.99      2.86 o 
  -9   3   8        4.57        5.37      1.89 o 
  -8   3   8        0.00       -0.28      1.24 o 
  -7   3   8      106.42       92.05      4.07 o 
  -6   3   8      536.31      499.66     11.16 o 
  -5   3   8      801.68      785.21     20.95 o 
  -4   3   8      157.25      139.78      6.81 o 
  -3   3   8      222.14      241.26      4.87 o 
  -2   3   8     1532.53     1565.82     23.86 o 
  -1   3   8      289.60      383.95      6.25 o 
   0   3   8      168.45      194.96      3.97 o 
   1   3   8      235.86      250.66      6.03 o 
   2   3   8       51.88       54.46      2.70 o 
   3   3   8      223.54      213.76      5.72 o 
   4   3   8        1.78        0.27      1.05 o 
   5   3   8       58.36       55.11      3.19 o 
   6   3   8        0.09        0.79      1.28 o 
   7   3   8        1.41        2.29      1.42 o 
   8   3   8       11.38       12.70      3.54 o 
   9   3   8        0.95        4.20      2.70 o 
  -9   4   8        1.37        5.00      1.80 o 
  -8   4   8       13.33       14.20      2.22 o 
  -7   4   8        0.21        2.69      1.31 o 
  -6   4   8        2.59        0.74      1.39 o 
  -5   4   8       27.69       25.67      2.39 o 
  -4   4   8      212.82      184.94      5.49 o 
  -3   4   8        0.04       -0.68      0.72 o 
  -2   4   8      391.02      373.33     10.05 o 
  -1   4   8      137.31      162.10      4.22 o 
   0   4   8      374.25      383.08      8.50 o 
   1   4   8        0.75        0.52      0.90 o 
   2   4   8        1.09        1.31      1.02 o 
   3   4   8       41.02       52.26      3.05 o 
   4   4   8       21.16       22.59      2.22 o 
   5   4   8      370.13      374.28      9.20 o 
   6   4   8       89.66       96.69      4.37 o 
   7   4   8        3.13        0.60      2.22 o 
   8   4   8        6.46        8.63      2.90 o 
   9   4   8       71.47       87.65      6.84 o 
  -9   5   8        1.47        0.93      1.68 o 
  -8   5   8        1.12        0.86      1.74 o 
  -7   5   8       39.27       35.78      3.09 o 
  -6   5   8        6.65        7.32      1.79 o 
  -5   5   8      213.65      216.29     11.70 o 
  -4   5   8       37.35       43.34      3.08 o 
  -3   5   8       46.11       37.63      2.67 o 
  -2   5   8       66.28       60.27      3.35 o 
  -1   5   8        2.45        2.59      1.35 o 
   0   5   8       26.46       28.46      2.65 o 
   1   5   8        4.97        5.79      1.53 o 
   2   5   8      334.05      299.25     14.71 o 
   3   5   8      337.12      319.79     14.74 o 
   4   5   8      119.19      122.60      5.60 o 
   5   5   8      368.04      365.73      9.28 o 
   6   5   8       34.37       31.44      3.89 o 
   7   5   8       58.82       63.78      7.12 o 
   8   5   8       50.65       48.07      5.33 o 
  -8   6   8       20.01       30.99      3.42 o 
  -7   6   8       15.06       14.92      2.34 o 
  -6   6   8        1.38        1.81      1.39 o 
  -5   6   8      100.91      107.15      4.74 o 
  -4   6   8      114.85      108.45      4.68 o 
  -3   6   8       13.67       13.01      1.95 o 
  -2   6   8      255.08      227.31      6.36 o 
  -1   6   8       17.58       21.14      1.75 o 
   0   6   8       24.50       28.57      2.41 o 
   1   6   8      196.29      173.22      6.61 o 
   2   6   8      487.45      467.97     10.91 o 
   3   6   8       29.33       24.84      4.66 o 
   4   6   8       72.34       71.81      4.12 o 
   5   6   8       80.17       89.25      4.57 o 
   6   6   8        8.04       12.74      3.45 o 
   7   6   8        2.51        2.17      2.60 o 
  -7   7   8        9.05       11.39      3.76 o 
  -6   7   8        1.53        1.65      1.67 o 
  -5   7   8       49.26       51.81      4.01 o 
  -4   7   8        5.83        7.40      2.23 o 
  -3   7   8        1.13       -0.56      2.13 o 
  -2   7   8        0.47        0.83      1.68 o 
  -1   7   8        0.00        1.97      1.80 o 
   0   7   8        0.51        1.26      1.27 o 
   1   7   8       50.67       49.37      3.34 o 
   2   7   8        0.37        0.04      1.30 o 
   3   7   8       47.14       45.29      3.54 o 
   4   7   8        1.94        1.93      1.60 o 
   5   7   8        7.56        4.85      2.81 o 
   6   7   8        1.29        3.23      2.65 o 
  -6   8   8        7.90        7.56      2.90 o 
  -5   8   8       22.07       21.62      3.66 o 
  -4   8   8      156.10      142.15      7.73 o 
  -3   8   8       23.75       28.46      4.24 o 
  -2   8   8       53.04       59.24      5.28 o 
  -1   8   8        0.17        3.08      1.59 o 
   0   8   8        5.77        2.09      4.50 o 
   1   8   8        0.06       -0.31      1.33 o 
   2   8   8        9.10        7.26      2.06 o 
   3   8   8       25.20       30.00      3.24 o 
   4   8   8       24.17       22.20      6.30 o 
   5   8   8       28.62       30.42      4.78 o 
  -4   9   8        0.81        0.64      2.59 o 
  -3   9   8        0.33       -0.98      2.59 o 
  -2   9   8       25.26       19.30      3.50 o 
  -1   9   8        3.63        2.07      2.38 o 
   0   9   8        1.61        4.91      1.76 o 
   1   9   8        3.41        2.24      2.39 o 
   2   9   8        4.22        2.18      2.00 o 
   3   9   8        0.59        1.95      2.85 o 
  -9   0   9       18.58       26.20      4.85 o 
  -7   0   9       51.31       52.17      5.77 o 
  -5   0   9       46.63       52.79      2.95 o 
  -3   0   9     1042.99     1077.38     23.65 o 
  -1   0   9      763.75      815.93     18.07 o 
   1   0   9      263.03      232.31      6.23 o 
   3   0   9      194.11      205.02      6.53 o 
   5   0   9        5.46        4.11      2.15 o 
   7   0   9      192.75      193.86     10.55 o 
   9   0   9       33.38       46.72      4.54 o 
 -10   1   9       24.33       24.05      7.79 o 
  -9   1   9        0.99        0.26      1.94 o 
  -8   1   9        3.26        2.04      1.60 o 
  -7   1   9        3.01        1.13      1.14 o 
  -6   1   9       21.05       18.84      1.93 o 
  -5   1   9      208.41      198.48      4.38 o 
  -4   1   9      439.19      430.37      7.65 o 
  -3   1   9      160.60      174.49      3.79 o 
  -2   1   9     1161.73     1348.04     20.49 o 
  -1   1   9      762.22      623.57    144.70 o 
   0   1   9       93.12       97.46      2.37 o 
   1   1   9      113.83      110.19      2.63 o 
   2   1   9      363.88      354.91      7.75 o 
   3   1   9       97.02      126.84      3.96 o 
   4   1   9       70.08       79.29      3.28 o 
   5   1   9       69.88       67.30      2.38 o 
   6   1   9       14.57       15.03      1.52 o 
   7   1   9       45.11       46.20      2.72 o 
   8   1   9       10.76       12.32      1.68 o 
   9   1   9       57.99       62.16      4.23 o 
 -10   2   9        3.92        8.82      2.69 o 
  -9   2   9        3.50        3.76      2.15 o 
  -8   2   9        4.36        4.89      1.95 o 
  -7   2   9       10.93       10.04      1.71 o 
  -6   2   9      617.46      590.51     12.52 o 
  -5   2   9        8.03       10.78      1.97 o 
  -4   2   9       42.63       32.28      1.57 o 
  -3   2   9        0.42        0.00      0.55 o 
  -2   2   9       53.10       54.22      1.93 o 
  -1   2   9      399.18      432.29      7.46 o 
   0   2   9       28.60       28.31      1.16 o 
   1   2   9       83.65      100.88      3.25 o 
   2   2   9      420.98      454.79      9.56 o 
   3   2   9        0.94        1.03      0.99 o 
   4   2   9       92.22       93.80      3.64 o 
   5   2   9       87.70       77.01      5.75 o 
   6   2   9       72.15       75.66      3.79 o 
   7   2   9       11.50       10.96      2.02 o 
   8   2   9        0.06       -0.40      2.12 o 
   9   2   9        1.90       -0.06      2.40 o 
  -9   3   9        0.61        2.60      1.76 o 
  -8   3   9       18.09       18.43      2.26 o 
  -7   3   9       98.39      100.48      4.18 o 
  -6   3   9       14.43       12.27      1.83 o 
  -5   3   9       28.27       30.80      2.45 o 
  -4   3   9       11.00        9.64      0.88 o 
  -3   3   9       38.86       34.01      2.51 o 
  -2   3   9      775.71      783.37     15.00 o 
  -1   3   9      744.64      817.82     11.81 o 
   0   3   9        0.74        2.69      0.64 o 
   1   3   9     1519.55     1567.35     28.20 o 
   2   3   9       89.22       93.07      3.76 o 
   3   3   9      269.44      244.40     12.58 o 
   4   3   9       16.59       17.31      1.93 o 
   5   3   9     1307.79     1300.35     26.89 o 
   6   3   9       62.59       68.22      3.76 o 
   7   3   9        4.24        4.98      1.70 o 
   8   3   9        0.28        2.71      4.37 o 
   9   3   9        0.93        0.59      2.69 o 
  -9   4   9       11.34       12.83      2.52 o 
  -8   4   9        4.73        6.74      1.84 o 
  -7   4   9        5.53        6.31      1.51 o 
  -6   4   9      106.14      117.09      4.55 o 
  -5   4   9     1129.16     1076.69     22.08 o 
  -4   4   9       23.39       21.39      2.34 o 
  -3   4   9        1.67        3.00      0.87 o 
  -2   4   9      691.55      650.57     28.20 o 
  -1   4   9        0.01        1.35      0.67 o 
   0   4   9      103.01       98.18      5.00 o 
   1   4   9        0.55        1.85      1.27 o 
   2   4   9        0.16       -0.27      0.97 o 
   3   4   9        5.64        6.28      1.41 o 
   4   4   9      254.57      249.53      6.91 o 
   5   4   9      229.74      240.42      6.89 o 
   6   4   9        0.10       -0.29      1.33 o 
   7   4   9        9.54        6.76      2.62 o 
   8   4   9        8.17        7.75      3.99 o 
  -8   5   9        0.09        2.29      1.61 o 
  -7   5   9        5.53        5.60      1.69 o 
  -6   5   9        0.89        0.88      1.29 o 
  -5   5   9      442.70      427.36     10.41 o 
  -4   5   9       83.13       91.08      4.15 o 
  -3   5   9       10.76        6.16      1.41 o 
  -2   5   9      286.95      246.88     14.61 o 
  -1   5   9        2.37        2.45      0.98 o 
   0   5   9       26.12       19.76      1.96 o 
   1   5   9        1.81        0.47      1.06 o 
   2   5   9       42.24       46.96      3.03 o 
   3   5   9        5.11        5.19      1.41 o 
   4   5   9      130.86      126.66      6.08 o 
   5   5   9       27.17       25.05      3.21 o 
   6   5   9       79.93       71.00      5.69 o 
   7   5   9        4.08        1.95      2.34 o 
   8   5   9       13.58       13.74      3.66 o 
  -8   6   9       40.79       46.76      4.13 o 
  -7   6   9        3.42        3.98      1.69 o 
  -6   6   9        0.23       -1.09      1.26 o 
  -5   6   9        0.72        3.69      1.59 o 
  -4   6   9      130.60      122.92      4.86 o 
  -3   6   9      353.58      320.62     13.13 o 
  -2   6   9        1.02        2.14      1.26 o 
  -1   6   9       10.81       10.63      1.40 o 
   0   6   9        4.87        5.49      1.37 o 
   1   6   9      125.23      128.37      4.63 o 
   2   6   9       16.98       20.12      2.40 o 
   3   6   9       92.21       95.71      4.28 o 
   4   6   9       63.30       60.68      4.08 o 
   5   6   9       49.39       51.06      3.71 o 
   6   6   9        7.22        8.66      2.72 o 
   7   6   9       31.34       33.70      5.65 o 
  -7   7   9        0.45        1.30      1.90 o 
  -6   7   9        0.11        2.63      1.82 o 
  -5   7   9       15.89       16.59      2.83 o 
  -4   7   9       15.79       16.43      5.93 o 
  -3   7   9       21.40       22.49      3.35 o 
  -2   7   9       30.48       27.44      3.73 o 
  -1   7   9        8.57       10.72      1.88 o 
   0   7   9        2.43        2.04      1.35 o 
   1   7   9        0.23        0.80      1.35 o 
   2   7   9       31.30       30.30      2.87 o 
   3   7   9      137.46      140.22      7.28 o 
   4   7   9      149.35      161.02      6.04 o 
   5   7   9       28.02       25.81      4.23 o 
   6   7   9       20.01       18.43      3.86 o 
  -5   8   9       14.90       11.35      3.14 o 
  -4   8   9       16.11       14.36      5.38 o 
  -3   8   9        2.27        3.45      2.23 o 
  -2   8   9        5.02        4.53      2.27 o 
  -1   8   9       17.48       13.02      4.99 o 
   0   8   9       22.49       25.54      3.45 o 
   1   8   9        9.69       10.91      2.09 o 
   2   8   9        2.55        3.32      2.31 o 
   3   8   9        4.87        2.30      1.91 o 
   4   8   9        0.73       -0.25      2.66 o 
   5   8   9        5.80        6.15      3.68 o 
  -4   9   9        8.25        8.43      3.28 o 
  -3   9   9        0.00        0.39      2.36 o 
  -2   9   9        2.43        6.45      2.82 o 
  -1   9   9        0.18        1.04      2.15 o 
   0   9   9       13.29       13.87      2.49 o 
   1   9   9        6.19        5.15      2.66 o 
   2   9   9        0.37        1.41      3.04 o 
   3   9   9        1.51        3.99      2.89 o 
 -10   0  10        3.63        0.72      3.00 o 
  -8   0  10       17.79       13.95      3.75 o 
  -6   0  10       91.65       94.32      4.14 o 
  -4   0  10      107.47      101.18      3.96 o 
  -2   0  10     1057.72     1174.47     25.65 o 
   0   0  10      531.85      333.52     11.60 o 
   2   0  10      506.41      583.86     19.94 o 
   4   0  10       27.82       28.01      3.62 o 
   6   0  10      879.91      941.90     36.27 o 
   8   0  10        3.31        3.42      3.00 o 
 -10   1  10        2.51        5.41      2.46 o 
  -9   1  10        2.26        1.92      1.93 o 
  -8   1  10        0.28       -0.75      1.35 o 
  -7   1  10      206.75      192.87      7.75 o 
  -6   1  10      886.38      910.98     17.68 o 
  -5   1  10       48.70       44.83      1.98 o 
  -4   1  10       27.51       22.92      1.46 o 
  -3   1  10       51.03       58.84      2.09 o 
  -2   1  10      558.70      684.65     11.18 o 
  -1   1  10       26.52       26.85      1.36 o 
   0   1  10      140.45      140.05      3.13 o 
   1   1  10      197.65      229.55      4.53 o 
   2   1  10      467.52      475.59      8.24 o 
   3   1  10       21.80       27.12      2.16 o 
   4   1  10       45.90       45.51      2.80 o 
   5   1  10       89.30       90.25      3.87 o 
   6   1  10       26.04       29.94      2.39 o 
   7   1  10       33.10       38.59      2.68 o 
   8   1  10        0.55        1.68      1.47 o 
   9   1  10        2.34        2.97      2.48 o 
  -9   2  10        0.16        1.14      1.92 o 
  -8   2  10       28.53       31.77      3.69 o 
  -7   2  10       69.39       69.77      3.74 o 
  -6   2  10      121.46      114.12      4.16 o 
  -5   2  10      356.16      337.64      8.01 o 
  -4   2  10       12.56       11.69      1.11 o 
  -3   2  10      154.13      167.15      3.80 o 
  -2   2  10      581.08      681.27     11.23 o 
  -1   2  10     1184.00     1257.59     19.37 o 
   0   2  10      844.04      845.62     12.10 o 
   1   2  10      739.57      778.21     14.94 o 
   2   2  10        0.31        1.58      1.02 o 
   3   2  10       55.35       57.97      2.96 o 
   4   2  10      214.44      200.86     11.45 o 
   5   2  10      181.66      165.87      5.30 o 
   6   2  10      294.88      275.45      7.47 o 
   7   2  10       63.73       66.53      5.77 o 
   8   2  10        7.45       11.52      2.17 o 
   9   2  10       11.59        6.75      4.24 o 
  -9   3  10        5.95       12.73      2.88 o 
  -8   3  10        2.67        1.45      1.43 o 
  -7   3  10       15.13       18.54      3.22 o 
  -6   3  10       77.81       81.42      4.00 o 
  -5   3  10       93.22       98.18      3.84 o 
  -4   3  10       38.54       37.69      3.14 o 
  -3   3  10      275.52      293.74      7.84 o 
  -2   3  10       86.73       71.89      9.79 o 
  -1   3  10       38.94       35.06      1.58 o 
   0   3  10      102.17      101.99      3.01 o 
   1   3  10      366.45      322.63      7.50 o 
   2   3  10       33.94       36.14      2.46 o 
   3   3  10        3.07        3.93      1.30 o 
   4   3  10      152.22      155.98      6.76 o 
   5   3  10      212.18      211.33      8.91 o 
   6   3  10      172.60      155.17      5.41 o 
   7   3  10        4.59        3.73      1.71 o 
   8   3  10        8.00       10.75      3.11 o 
   9   3  10        7.56        9.73      3.32 o 
  -9   4  10        8.58        9.82      2.77 o 
  -8   4  10       25.99       27.25      2.89 o 
  -7   4  10        3.06        2.69      1.43 o 
  -6   4  10       33.87       39.21      3.04 o 
  -5   4  10      344.35      326.92      8.38 o 
  -4   4  10       14.28       12.57      2.07 o 
  -3   4  10        0.94        2.30      1.01 o 
  -2   4  10       20.54       22.19      1.62 o 
  -1   4  10       65.30       72.43      2.83 o 
   0   4  10       55.33       58.84      2.78 o 
   1   4  10       48.92       46.05      2.74 o 
   2   4  10      294.16      278.11     12.63 o 
   3   4  10        3.74        4.43      1.45 o 
   4   4  10       20.07       18.39      2.18 o 
   5   4  10      293.15      296.67      8.04 o 
   6   4  10        6.42        4.11      2.51 o 
   7   4  10        0.00       -2.26      2.02 o 
   8   4  10        4.38        1.49      4.24 o 
  -8   5  10        1.51       -0.91      1.94 o 
  -7   5  10       25.67       25.33      3.79 o 
  -6   5  10       31.69       32.18      2.86 o 
  -5   5  10       10.17        9.86      2.00 o 
  -4   5  10        1.40        2.49      1.30 o 
  -3   5  10      115.80      112.82      5.11 o 
  -2   5  10       87.67       62.75      2.15 o 
  -1   5  10       63.62       58.55      3.65 o 
   0   5  10       44.96       50.67      4.70 o 
   1   5  10        1.76       -0.49      1.35 o 
   2   5  10       55.91       46.48      3.10 o 
   3   5  10        4.04        4.71      1.47 o 
   4   5  10      274.83      282.42      7.82 o 
   5   5  10       80.89       80.95      4.37 o 
   6   5  10        1.33        1.60      1.53 o 
   7   5  10       14.26       19.38      3.83 o 
   8   5  10       10.46       12.52      3.73 o 
  -7   6  10        3.62        1.59      1.64 o 
  -6   6  10        0.57        1.81      1.49 o 
  -5   6  10       39.17       30.67      2.92 o 
  -4   6  10        1.12        1.53      1.34 o 
  -3   6  10      242.21      221.71      6.74 o 
  -2   6  10        7.87        8.49      1.68 o 
  -1   6  10        5.53        5.85      1.24 o 
   0   6  10        0.33       -0.19      1.17 o 
   1   6  10      162.24      171.27      5.49 o 
   2   6  10      241.74      219.49      6.61 o 
   3   6  10        5.08        2.68      1.56 o 
   4   6  10      107.93      120.98      5.06 o 
   5   6  10       67.53       68.45      5.20 o 
   6   6  10        7.28        7.42      2.94 o 
   7   6  10       25.71       18.67      3.91 o 
  -6   7  10        3.94        4.59      2.03 o 
  -5   7  10       13.45       13.75      2.34 o 
  -4   7  10        4.71        6.42      1.82 o 
  -3   7  10       76.00       84.60     22.11 o 
  -2   7  10        9.19        9.73      4.35 o 
  -1   7  10        1.32       -0.14      2.11 o 
   0   7  10        3.57        4.28      1.44 o 
   1   7  10       33.21       27.63      2.66 o 
   2   7  10        0.19        0.10      1.48 o 
   3   7  10      472.87      479.06     12.31 o 
   4   7  10       53.96       64.65      4.41 o 
   5   7  10       53.68       49.56      5.31 o 
   6   7  10        5.54        6.53      3.23 o 
  -5   8  10        3.10        3.04      2.90 o 
  -4   8  10        0.35        1.39      2.38 o 
  -3   8  10       13.29       14.25      3.20 o 
  -2   8  10       10.40        9.47      2.66 o 
  -1   8  10       21.48       20.41      3.40 o 
   0   8  10        0.70        1.47      1.52 o 
   1   8  10        2.64        5.19      1.84 o 
   2   8  10        0.00        1.68      1.69 o 
   3   8  10        0.79       -1.33      2.66 o 
   4   8  10       20.94       31.51      9.84 o 
   5   8  10        0.01        1.37      6.55 o 
  -3   9  10        0.09       -2.20      2.38 o 
  -2   9  10        0.49        0.61      2.44 o 
  -1   9  10        7.10       11.41      2.98 o 
   0   9  10        8.01        8.06      2.74 o 
   1   9  10        0.11        0.87      2.50 o 
   2   9  10        0.27        0.48      1.99 o 
  -9   0  11       72.31       86.31      8.57 o 
  -7   0  11       45.79       47.28      5.86 o 
  -5   0  11      134.96      133.01      9.37 o 
  -3   0  11      248.45      257.61      7.33 o 
  -1   0  11        2.20        3.36      1.32 o 
   1   0  11       13.87       12.09      1.57 o 
   3   0  11      165.07      159.59      8.08 o 
   5   0  11        4.49        3.56      1.80 o 
   7   0  11       28.16       32.02      3.59 o 
   9   0  11       17.31       31.45      5.31 o 
  -9   1  11        2.02        0.60      1.94 o 
  -8   1  11       48.51       49.00      4.39 o 
  -7   1  11        4.62        3.75      1.98 o 
  -6   1  11      418.82      423.76      9.64 o 
  -5   1  11        2.00        2.92      1.20 o 
  -4   1  11        9.26       10.60      1.15 o 
  -3   1  11      652.32      709.59     11.80 o 
  -2   1  11     1333.57     1453.92     22.26 o 
  -1   1  11       43.96       43.44      1.86 o 
   0   1  11      492.63      497.21      8.45 o 
   1   1  11      206.75      214.92      6.77 o 
   2   1  11       93.58      102.36      4.64 o 
   3   1  11       33.36       24.49      2.14 o 
   4   1  11        1.20        2.06      1.25 o 
   5   1  11        6.90        6.56      1.73 o 
   6   1  11       26.55       30.97      2.87 o 
   7   1  11        6.24        4.43      1.77 o 
   8   1  11        0.39        0.98      1.71 o 
   9   1  11       34.57       42.02      4.93 o 
  -9   2  11        6.45        6.54      2.42 o 
  -8   2  11        0.02        0.75      1.72 o 
  -7   2  11       11.97       10.94      1.87 o 
  -6   2  11       38.73       39.47      2.85 o 
  -5   2  11        3.55        3.31      1.23 o 
  -4   2  11      123.69      131.43      3.85 o 
  -3   2  11       60.01       60.61      2.38 o 
  -2   2  11      112.29      133.25      3.94 o 
  -1   2  11        0.83        1.79      0.67 o 
   0   2  11      221.36      223.28      4.53 o 
   1   2  11      324.00      303.18      7.08 o 
   2   2  11       94.69       97.35      3.56 o 
   3   2  11       23.45       25.14      2.19 o 
   4   2  11       21.55       22.96      2.26 o 
   5   2  11      450.79      434.72     11.80 o 
   6   2  11       75.82       77.33      4.03 o 
   7   2  11       83.68       88.49      5.45 o 
   8   2  11       34.48       43.08      3.69 o 
   9   2  11        1.32        7.03      4.20 o 
  -9   3  11        6.50        7.10      2.50 o 
  -8   3  11        8.04        7.61      1.88 o 
  -7   3  11       70.15       58.94      3.67 o 
  -6   3  11      790.07      769.46     15.91 o 
  -5   3  11       30.96       34.86      2.70 o 
  -4   3  11       76.44       80.24      4.56 o 
  -3   3  11        2.26        3.12      0.87 o 
  -2   3  11       35.83       29.60      1.72 o 
  -1   3  11        0.15        0.65      0.69 o 
   0   3  11        8.74       10.68      0.89 o 
   1   3  11       95.38      102.55      4.90 o 
   2   3  11      114.78       97.67      3.66 o 
   3   3  11       11.56       13.98      2.16 o 
   4   3  11        4.77        3.01      3.24 o 
   5   3  11      203.10      184.78      5.86 o 
   6   3  11      105.19       93.01      4.44 o 
   7   3  11       67.87       58.22      3.86 o 
   8   3  11        0.09       -2.24      2.41 o 
  -9   4  11       14.65       19.49      3.45 o 
  -8   4  11        1.35       -0.20      1.60 o 
  -7   4  11       13.51       11.48      1.91 o 
  -6   4  11       79.11       78.59      4.16 o 
  -5   4  11       22.48       22.76      2.38 o 
  -4   4  11       66.99       51.19      3.16 o 
  -3   4  11      259.73      243.84      5.35 o 
  -2   4  11       10.36       11.29      1.36 o 
  -1   4  11      150.30      165.22      4.12 o 
   0   4  11      208.53      180.57      4.56 o 
   1   4  11        4.51        4.13      1.32 o 
   2   4  11      243.79      235.65      6.49 o 
   3   4  11        0.69        1.61      1.24 o 
   4   4  11        2.86        1.30      1.32 o 
   5   4  11        5.90        9.32      1.88 o 
   6   4  11       65.54       65.79      4.31 o 
   7   4  11        8.20       13.06      3.20 o 
   8   4  11        7.15        8.25      3.29 o 
  -8   5  11        0.47        0.14      1.73 o 
  -7   5  11       16.63       15.68      3.04 o 
  -6   5  11        0.89        0.04      1.22 o 
  -5   5  11       24.70       19.03      2.24 o 
  -4   5  11       32.56       30.60      2.67 o 
  -3   5  11      147.25      115.69      4.34 o 
  -2   5  11       48.02       52.19      4.27 o 
  -1   5  11       12.14       12.25      1.71 o 
   0   5  11      200.38      182.28      4.77 o 
   1   5  11       11.19       12.08      1.90 o 
   2   5  11        2.04        1.44      2.10 o 
   3   5  11      114.28      118.11      4.63 o 
   4   5  11      159.62      158.54      5.61 o 
   5   5  11        4.59        3.70      1.59 o 
   6   5  11        5.62        6.46      2.08 o 
   7   5  11        2.63        3.32      2.82 o 
  -7   6  11        0.91        0.96      1.72 o 
  -6   6  11        9.83       12.89      2.33 o 
  -5   6  11       16.74       14.64      2.21 o 
  -4   6  11        5.88        5.98      1.72 o 
  -3   6  11       24.42       20.05      2.34 o 
  -2   6  11        4.01        7.51      2.18 o 
  -1   6  11       97.60       94.22      4.39 o 
   0   6  11       12.04       13.60      1.74 o 
   1   6  11       24.07       25.19      2.53 o 
   2   6  11        6.57       11.01      1.95 o 
   3   6  11       32.27       27.80      2.88 o 
   4   6  11        0.18       -0.21      1.50 o 
   5   6  11        0.34       -1.27      1.57 o 
   6   6  11        1.30       -0.12      2.65 o 
   7   6  11        0.22        2.68      3.04 o 
  -6   7  11        0.18        1.60      1.81 o 
  -5   7  11        0.01        2.72      1.70 o 
  -4   7  11        5.99        0.77      1.56 o 
  -3   7  11       44.67       37.62      5.21 o 
  -2   7  11        0.22        1.08      1.91 o 
  -1   7  11       18.85       18.23      2.34 o 
   0   7  11       14.79       13.41      1.79 o 
   1   7  11       11.16       11.09      2.08 o 
   2   7  11       54.24       60.10      3.99 o 
   3   7  11       35.91       35.38      4.08 o 
   4   7  11      207.40      189.85      8.46 o 
   5   7  11        5.11        7.38      2.91 o 
   6   7  11        2.30        1.77      3.15 o 
  -5   8  11        7.40       12.57      3.41 o 
  -4   8  11        4.31        2.92      2.50 o 
  -3   8  11        1.34        1.27      2.30 o 
  -2   8  11        0.09       -0.05      1.99 o 
  -1   8  11       13.96       16.36      3.21 o 
   0   8  11        1.47        2.23      1.64 o 
   1   8  11       56.95       65.29      4.20 o 
   2   8  11       12.80       12.62      2.37 o 
   3   8  11        6.75       11.10      2.52 o 
   4   8  11        0.11       -1.58      2.04 o 
  -2   9  11        0.32        0.71      2.47 o 
  -1   9  11        1.72        4.34      2.54 o 
   0   9  11        5.14        5.97      5.91 o 
   1   9  11        5.65        3.97      2.83 o 
   2   9  11       12.39       20.29      4.78 o 
  -8   0  12      187.40      181.55     10.65 o 
  -6   0  12       53.90       54.51      5.77 o 
  -4   0  12      104.78      119.01      4.63 o 
  -2   0  12      542.24      582.01     14.04 o 
   0   0  12      115.72      114.65      4.14 o 
   2   0  12      229.28      231.60      6.76 o 
   4   0  12      115.91      119.71      5.36 o 
   6   0  12       35.55       29.51      5.51 o 
   8   0  12       20.30       28.85      3.77 o 
  -9   1  12        0.13       -0.93      1.77 o 
  -8   1  12       45.18       48.55      4.45 o 
  -7   1  12      159.92      158.44      6.68 o 
  -6   1  12       99.50      100.19      3.88 o 
  -5   1  12        4.35        5.13      0.96 o 
  -4   1  12        2.59        4.69      0.89 o 
  -3   1  12       22.25       27.51      1.81 o 
  -2   1  12       96.93      110.96      4.12 o 
  -1   1  12       91.20       77.43      2.34 o 
   0   1  12        1.07        1.40      0.67 o 
   1   1  12      477.19      499.72      8.62 o 
   2   1  12      723.75      755.88     12.55 o 
   3   1  12        1.40        0.16      0.90 o 
   4   1  12       12.09       12.65      1.90 o 
   5   1  12        4.43        1.05      1.59 o 
   6   1  12      132.19      126.24      4.92 o 
   7   1  12        3.67        4.70      1.85 o 
   8   1  12        0.00       -0.87      1.77 o 
  -9   2  12        1.19       -0.04      2.00 o 
  -8   2  12        0.01        1.40      1.76 o 
  -7   2  12      121.34      126.29      4.80 o 
  -6   2  12      458.59      444.19     10.27 o 
  -5   2  12       79.83       65.13      3.30 o 
  -4   2  12       80.66       73.51      2.55 o 
  -3   2  12      283.05      288.23      5.84 o 
  -2   2  12      107.84      113.96      5.05 o 
  -1   2  12       10.73       12.83      1.14 o 
   0   2  12       54.62       47.64      2.08 o 
   1   2  12       37.08       38.38      1.47 o 
   2   2  12      185.80      173.54     12.50 o 
   3   2  12       40.94       48.19      2.93 o 
   4   2  12      162.31      154.86      5.15 o 
   5   2  12      328.79      345.67      8.85 o 
   6   2  12       86.29       87.67      5.58 o 
   7   2  12       17.58       17.91      2.51 o 
   8   2  12        0.04        1.03      1.76 o 
  -9   3  12        2.08        2.54      2.15 o 
  -8   3  12        3.12        2.24      1.88 o 
  -7   3  12       37.65       39.67      3.21 o 
  -6   3  12      212.84      210.34      6.39 o 
  -5   3  12       26.60       26.33      4.09 o 
  -4   3  12        0.82        1.56      1.10 o 
  -3   3  12      238.28      257.29      5.50 o 
  -2   3  12       14.83       14.05      1.35 o 
  -1   3  12        8.74        8.14      1.04 o 
   0   3  12       13.76       14.51      1.10 o 
   1   3  12        9.79       14.03      1.73 o 
   2   3  12       31.29       31.36      2.85 o 
   3   3  12        2.72        3.06      1.33 o 
   4   3  12        5.55        4.78      1.78 o 
   5   3  12       28.69       20.56      2.37 o 
   6   3  12        7.30        4.90      1.80 o 
   7   3  12        0.79        0.46      2.11 o 
   8   3  12        4.79        3.96      2.71 o 
  -8   4  12        3.80        7.17      1.96 o 
  -7   4  12       15.28       13.42      2.03 o 
  -6   4  12       44.78       41.53      3.19 o 
  -5   4  12       14.92       15.73      2.67 o 
  -4   4  12       20.31       21.87      2.25 o 
  -3   4  12        5.04        6.24      1.11 o 
  -2   4  12      271.67      248.61      8.53 o 
  -1   4  12       40.87       41.32      1.82 o 
   0   4  12      340.49      325.96      6.90 o 
   1   4  12      368.83      320.01     11.31 o 
   2   4  12      228.47      216.18      6.28 o 
   3   4  12      154.92      146.62      5.08 o 
   4   4  12        0.19        1.41      1.32 o 
   5   4  12       30.40       31.34      2.94 o 
   6   4  12      140.64      125.51      5.30 o 
   7   4  12       13.07       11.86      2.40 o 
   8   4  12        0.09       -0.27      2.72 o 
  -8   5  12        1.42        0.33      1.68 o 
  -7   5  12        3.49        3.52      1.68 o 
  -6   5  12        1.77        2.48      1.51 o 
  -5   5  12        0.01       -0.72      1.90 o 
  -4   5  12       63.64       61.99      3.73 o 
  -3   5  12       43.12       50.07      4.37 o 
  -2   5  12      142.83      126.09      3.72 o 
  -1   5  12        4.79        4.11      1.49 o 
   0   5  12       77.57       68.82      3.25 o 
   1   5  12       68.99       71.74      3.62 o 
   2   5  12      520.41      515.20     13.80 o 
   3   5  12       91.47      100.20      4.45 o 
   4   5  12      419.06      425.61     10.69 o 
   5   5  12       10.71        8.37      1.96 o 
   6   5  12       12.31       12.09      3.11 o 
   7   5  12       26.16       31.57      4.65 o 
  -7   6  12       15.90       19.53      2.88 o 
  -6   6  12        0.22       -1.01      1.46 o 
  -5   6  12       11.32        9.93      2.03 o 
  -4   6  12        0.99        2.16      1.47 o 
  -3   6  12      134.45      136.70      6.75 o 
  -2   6  12       17.67       12.26      2.65 o 
  -1   6  12        0.06        0.84      1.43 o 
   0   6  12        1.59        0.66      1.14 o 
   1   6  12       36.83       37.58      3.01 o 
   2   6  12       99.54       98.91      4.59 o 
   3   6  12      170.17      167.65      6.03 o 
   4   6  12       13.10       13.46      2.34 o 
   5   6  12        3.92        4.12      1.94 o 
   6   6  12        1.13        2.25      6.42 o 
  -6   7  12       10.25       10.19      3.41 o 
  -5   7  12        2.12        3.06      1.81 o 
  -4   7  12       11.32        9.34      2.81 o 
  -3   7  12       16.60       15.95      3.05 o 
  -2   7  12       21.16       21.84      3.50 o 
  -1   7  12       88.47       77.09      4.29 o 
   0   7  12        1.47        0.46      1.21 o 
   1   7  12       19.16       19.96      2.39 o 
   2   7  12        9.39        7.99      2.03 o 
   3   7  12      231.61      238.85      7.72 o 
   4   7  12        0.57        3.77      2.01 o 
   5   7  12       20.14       22.29      7.97 o 
  -4   8  12       31.15       25.87      4.19 o 
  -3   8  12        5.39        3.55      2.41 o 
  -2   8  12        1.40        3.40      2.30 o 
  -1   8  12        0.56        2.55      2.34 o 
   0   8  12       17.92       20.64      2.81 o 
   1   8  12        1.58        0.24      2.19 o 
   2   8  12        8.19        7.80      2.34 o 
   3   8  12        4.16        3.11      2.65 o 
   4   8  12        2.82        3.54      2.47 o 
  -1   9  12        2.19        1.87      2.49 o 
   0   9  12        3.70        6.06      3.98 o 
   1   9  12        0.87       -0.41      2.61 o 
  -9   0  13        6.85        7.66      3.62 o 
  -7   0  13      328.76      314.30     14.66 o 
  -5   0  13       43.40       38.09      2.99 o 
  -3   0  13      827.80      908.54     20.97 o 
  -1   0  13       18.55       17.38      2.79 o 
   1   0  13      308.65      299.88      8.21 o 
   3   0  13       53.51       46.98      5.05 o 
   5   0  13      180.99      126.32     12.92 o 
   7   0  13        6.30        8.18      2.57 o 
  -9   1  13        0.16        0.08      2.04 o 
  -8   1  13        0.84        2.54      2.12 o 
  -7   1  13      690.23      741.94     19.25 o 
  -6   1  13        0.35        0.91      1.13 o 
  -5   1  13       24.26       25.28      1.77 o 
  -4   1  13       13.28       12.00      1.32 o 
  -3   1  13      102.79      104.62      3.04 o 
  -2   1  13       95.15      105.73      2.98 o 
  -1   1  13        2.02        2.42      0.76 o 
   0   1  13       62.56       56.89      2.11 o 
   1   1  13      203.34      198.43      4.27 o 
   2   1  13       24.03       26.32      2.21 o 
   3   1  13       18.04       19.86      2.12 o 
   4   1  13        0.05       -0.59      2.14 o 
   5   1  13      162.27      129.41      4.84 o 
   6   1  13      183.53      185.49      6.21 o 
   7   1  13        6.68        8.67      2.04 o 
   8   1  13       29.41       43.36      3.74 o 
  -9   2  13       13.13       11.98      2.97 o 
  -8   2  13       13.27       17.95      3.21 o 
  -7   2  13       24.00       31.79      2.88 o 
  -6   2  13       44.23       44.20      3.10 o 
  -5   2  13       19.41       20.56      2.07 o 
  -4   2  13      193.26      192.62      4.58 o 
  -3   2  13        1.22        3.21      0.92 o 
  -2   2  13       40.39       41.27      4.20 o 
  -1   2  13      161.86      170.44      7.10 o 
   0   2  13        3.86        2.61      0.97 o 
   1   2  13      130.98      106.56      3.73 o 
   2   2  13      105.05      105.83      3.92 o 
   3   2  13       74.73       70.07      3.58 o 
   4   2  13       67.41       70.63      3.80 o 
   5   2  13      191.63      188.28      6.13 o 
   6   2  13       71.61       69.71      4.16 o 
   7   2  13        3.71        1.61      2.62 o 
   8   2  13       12.73       17.24      2.74 o 
  -8   3  13       18.75       18.39      3.17 o 
  -7   3  13        8.99       10.43      1.86 o 
  -6   3  13        0.00        1.60      1.37 o 
  -5   3  13       57.04       54.14      5.00 o 
  -4   3  13       16.63       16.08      1.92 o 
  -3   3  13        1.97        2.97      0.95 o 
  -2   3  13        4.01        7.79      1.12 o 
  -1   3  13        4.43        3.72      0.87 o 
   0   3  13       71.57       72.71      3.85 o 
   1   3  13        0.77        0.67      1.11 o 
   2   3  13       35.07       35.19      2.69 o 
   3   3  13      160.13      153.85      5.17 o 
   4   3  13        0.31        0.96      1.58 o 
   5   3  13        1.93        2.56      1.56 o 
   6   3  13       24.55       28.47      2.98 o 
   7   3  13        0.03        0.55      1.63 o 
   8   3  13       20.17       25.93      4.37 o 
  -8   4  13        0.01        2.16      1.68 o 
  -7   4  13       14.50       17.01      2.33 o 
  -6   4  13        0.13        1.96      1.30 o 
  -5   4  13        0.21        0.26      1.20 o 
  -4   4  13        0.45        1.38      1.16 o 
  -3   4  13       14.61        7.69      4.22 o 
  -2   4  13      111.01      116.95      3.43 o 
  -1   4  13       84.55       79.94      3.80 o 
   0   4  13        1.60        1.72      1.12 o 
   1   4  13      221.31      200.06      5.90 o 
   2   4  13       67.43       66.34      3.67 o 
   3   4  13       21.69       16.77      3.82 o 
   4   4  13        0.00       -0.68      1.23 o 
   5   4  13      167.93      158.48      5.79 o 
   6   4  13        0.24        0.88      1.67 o 
   7   4  13        7.97        1.30      1.95 o 
  -7   5  13        0.00       -1.88      1.57 o 
  -6   5  13       10.54       10.42      1.97 o 
  -5   5  13       17.27       19.44      2.94 o 
  -4   5  13      187.78      170.43      5.75 o 
  -3   5  13       71.90       57.10      3.72 o 
  -2   5  13       17.98       19.90      2.20 o 
  -1   5  13      129.46      121.34      3.79 o 
   0   5  13       10.79        8.27      1.45 o 
   1   5  13      129.48      120.39      4.59 o 
   2   5  13      634.76      615.52     13.67 o 
   3   5  13      103.37       95.53      4.42 o 
   4   5  13       86.38       78.70      7.30 o 
   5   5  13        3.13        3.01      1.81 o 
   6   5  13       27.44       24.27      3.06 o 
   7   5  13        4.35        3.39      2.97 o 
  -7   6  13       17.15       25.88      3.22 o 
  -6   6  13        0.73        1.83      1.78 o 
  -5   6  13        0.03        0.28      1.45 o 
  -4   6  13       43.63       38.91      5.17 o 
  -3   6  13        1.88       -0.86      1.56 o 
  -2   6  13       22.37       21.67      6.70 o 
  -1   6  13        0.03        0.32      1.43 o 
   0   6  13        6.68        7.22      1.46 o 
   1   6  13        1.02        0.25      1.30 o 
   2   6  13       26.28       26.33      3.36 o 
   3   6  13       83.69       86.30      6.76 o 
   4   6  13        0.30        4.90      1.98 o 
   5   6  13        5.30        3.30      2.42 o 
   6   6  13        8.78        6.34      3.31 o 
  -5   7  13        1.15        1.89      2.33 o 
  -4   7  13        2.14        1.30      2.58 o 
  -3   7  13       27.41       25.38      3.79 o 
  -2   7  13        7.95        6.42      2.35 o 
  -1   7  13       28.43       30.08      4.04 o 
   0   7  13       15.03       16.81      2.49 o 
   1   7  13        0.00        0.09      1.56 o 
   2   7  13        9.46        9.15      2.18 o 
   3   7  13       18.11       16.99      2.70 o 
   4   7  13       12.30        9.98      2.56 o 
   5   7  13        0.24       -3.93      2.66 o 
  -4   8  13       20.97       18.06      3.78 o 
  -3   8  13        1.11        0.41      2.59 o 
  -2   8  13        1.24        1.17      2.44 o 
  -1   8  13        5.21        6.29      2.80 o 
   0   8  13        0.21       -1.53      1.80 o 
   1   8  13       18.05       15.45      3.38 o 
   2   8  13       17.59       16.40      2.75 o 
   3   8  13       49.99       53.15      4.40 o 
  -8   0  14      117.95      115.93      9.55 o 
  -6   0  14       68.09       75.53      6.78 o 
  -4   0  14       18.00       19.97      2.34 o 
  -2   0  14       62.47       68.33      3.39 o 
   0   0  14        4.05        5.83      2.59 o 
   2   0  14      134.27      115.80      4.44 o 
   4   0  14       93.40       89.70      6.68 o 
   6   0  14       36.56       40.86      5.67 o 
   8   0  14        7.81       13.36      4.50 o 
  -9   1  14        0.05        1.30      2.23 o 
  -8   1  14        0.32        2.02      2.10 o 
  -7   1  14      138.81      130.53      6.15 o 
  -6   1  14        2.82        2.95      1.29 o 
  -5   1  14       51.11       48.66      2.92 o 
  -4   1  14       31.13       31.17      1.94 o 
  -3   1  14      178.45      188.21      4.48 o 
  -2   1  14        3.39        3.57      0.96 o 
  -1   1  14       79.17       69.86      2.78 o 
   0   1  14        3.25        2.57      0.84 o 
   1   1  14        0.45        1.43      0.95 o 
   2   1  14        3.71        5.14      1.33 o 
   3   1  14       82.44       69.64      5.54 o 
   4   1  14        9.77       15.19      2.14 o 
   5   1  14      229.17      212.00      6.61 o 
   6   1  14        0.00        0.32      2.91 o 
   7   1  14        0.04        1.21      1.81 o 
   8   1  14       12.71       27.50      3.43 o 
  -9   2  14        9.79       14.28      3.19 o 
  -8   2  14        6.93       10.88      3.39 o 
  -7   2  14        9.86       13.06      2.70 o 
  -6   2  14       28.74       33.91      2.77 o 
  -5   2  14        4.36        3.75      1.26 o 
  -4   2  14        2.15        1.83      0.86 o 
  -3   2  14      277.25      288.08      6.05 o 
  -2   2  14       12.31       13.84      1.34 o 
  -1   2  14        2.87        1.84      0.78 o 
   0   2  14      115.95      103.38      5.33 o 
   1   2  14      769.36      740.78     18.27 o 
   2   2  14       77.34       74.75      3.52 o 
   3   2  14        0.33        1.20      1.18 o 
   4   2  14       13.09       12.64      1.96 o 
   5   2  14       67.18       52.11      3.72 o 
   6   2  14        1.49        4.08      1.90 o 
   7   2  14        5.70        7.21      2.53 o 
   8   2  14       24.25       34.60      4.20 o 
  -8   3  14       10.26       10.50      2.72 o 
  -7   3  14        8.94       10.57      2.01 o 
  -6   3  14       24.76       22.00      2.50 o 
  -5   3  14        0.05        0.78      1.14 o 
  -4   3  14       84.08       91.90      3.90 o 
  -3   3  14       39.95       30.65      1.96 o 
  -2   3  14        0.02        0.48      0.78 o 
  -1   3  14      143.46      141.05      3.68 o 
   0   3  14      116.00      101.35      6.26 o 
   1   3  14      182.12      207.76      5.23 o 
   2   3  14      230.97      234.19      6.67 o 
   3   3  14       12.91       12.76      1.96 o 
   4   3  14       34.09       31.41      2.84 o 
   5   3  14      281.39      256.75      7.68 o 
   6   3  14       22.31       28.98      3.09 o 
   7   3  14       14.06       14.09      2.57 o 
  -8   4  14       19.14       20.36      2.80 o 
  -7   4  14        1.21       -1.24      1.40 o 
  -6   4  14        0.36        0.00      1.28 o 
  -5   4  14        6.63        6.09      1.62 o 
  -4   4  14        9.81        8.91      1.70 o 
  -3   4  14        4.34        4.29      1.19 o 
  -2   4  14        7.68        8.90      1.63 o 
  -1   4  14       47.62       47.45      3.14 o 
   0   4  14       61.15       56.62      2.86 o 
   1   4  14      130.32      131.49      4.13 o 
   2   4  14      294.64      288.21      7.83 o 
   3   4  14       41.70       45.20      3.44 o 
   4   4  14       87.15       88.69      4.61 o 
   5   4  14      114.90      116.84      5.79 o 
   6   4  14       23.74       23.58      4.43 o 
   7   4  14        0.34       -1.45      2.25 o 
  -7   5  14        7.71       11.57      2.39 o 
  -6   5  14       22.51       23.88      3.04 o 
  -5   5  14       17.68       18.93      2.46 o 
  -4   5  14       44.64       47.17      3.81 o 
  -3   5  14       19.37       18.21      2.91 o 
  -2   5  14       28.72       22.55      2.32 o 
  -1   5  14       12.28        9.27      1.45 o 
   0   5  14       93.79       94.82      5.16 o 
   1   5  14       25.35       23.32      2.48 o 
   2   5  14      135.79      132.04      5.06 o 
   3   5  14       16.08       13.51      2.22 o 
   4   5  14       33.02       32.65      3.89 o 
   5   5  14        7.54        9.72      2.67 o 
   6   5  14        2.55        3.08      1.95 o 
  -6   6  14        1.29        2.66      1.92 o 
  -5   6  14        4.54        3.64      1.65 o 
  -4   6  14        7.02        4.90      2.14 o 
  -3   6  14        5.22        4.15      2.25 o 
  -2   6  14      117.33       95.86     12.22 o 
  -1   6  14       11.97       13.85      2.21 o 
   0   6  14        1.76        2.94      1.31 o 
   1   6  14       26.17       25.77      2.67 o 
   2   6  14       67.70       60.65      4.00 o 
   3   6  14       17.62       21.10      2.69 o 
   4   6  14        8.27        9.28      2.39 o 
   5   6  14        1.44        0.06      2.71 o 
  -5   7  14       11.62       13.22      3.25 o 
  -4   7  14        7.95        6.73      2.93 o 
  -3   7  14       60.59       51.27      5.23 o 
  -2   7  14        5.12        8.27      3.32 o 
  -1   7  14       66.38       75.88      6.16 o 
   0   7  14        9.38       10.18      2.32 o 
   1   7  14        0.53       -0.10      1.38 o 
   2   7  14       18.21       20.28      2.72 o 
   3   7  14       20.62       20.91      3.38 o 
   4   7  14        1.17        0.45      2.06 o 
  -3   8  14        8.44       -1.61      2.47 o 
  -2   8  14        0.05        0.42      2.61 o 
  -1   8  14        1.03        1.79      2.58 o 
   0   8  14        4.29        3.87      3.63 o 
   1   8  14        0.08       -2.64      1.76 o 
   2   8  14       47.28       55.98      4.47 o 
  -7   0  15      298.25      275.10     13.59 o 
  -5   0  15       79.64       77.70      8.72 o 
  -3   0  15       97.69       90.74      4.15 o 
  -1   0  15       49.81       51.61      3.58 o 
   1   0  15      894.40      919.13     21.24 o 
   3   0  15       11.88       10.30      3.16 o 
   5   0  15       69.63       65.00      6.84 o 
   7   0  15        8.78        9.97      4.01 o 
  -8   1  15        3.13        1.82      2.10 o 
  -7   1  15       69.30       77.74      5.26 o 
  -6   1  15       19.06       23.98      2.81 o 
  -5   1  15        3.11        4.73      1.24 o 
  -4   1  15       24.79       21.41      1.70 o 
  -3   1  15       58.09       62.45      2.58 o 
  -2   1  15       82.63       82.77      2.74 o 
  -1   1  15       10.31       12.91      1.37 o 
   0   1  15        9.51       11.00      1.21 o 
   1   1  15      686.89      678.56     17.00 o 
   2   1  15       48.71       48.64      2.88 o 
   3   1  15       23.56       33.34      4.32 o 
   4   1  15       93.62       81.03      6.92 o 
   5   1  15       33.64       28.14      2.94 o 
   6   1  15        0.16        2.53      1.72 o 
   7   1  15        3.02        4.59      2.03 o 
  -8   2  15       95.23       94.46      6.33 o 
  -7   2  15        0.03        0.12      1.71 o 
  -6   2  15       11.45       11.14      1.85 o 
  -5   2  15        2.33        3.29      1.23 o 
  -4   2  15        5.74        4.74      1.01 o 
  -3   2  15        6.59        8.86      1.82 o 
  -2   2  15        1.42        4.68      1.02 o 
  -1   2  15      161.23      145.92      5.30 o 
   0   2  15      189.03      181.49      5.39 o 
   1   2  15        3.76        6.04      1.51 o 
   2   2  15      244.40      223.50      6.27 o 
   3   2  15        0.90        1.91      1.17 o 
   4   2  15        0.54        2.10      1.38 o 
   5   2  15      117.20      106.71      6.31 o 
   6   2  15       36.86       37.19      3.46 o 
   7   2  15        2.66        1.28      1.94 o 
  -8   3  15       43.67       56.30      5.25 o 
  -7   3  15        1.18        0.49      1.50 o 
  -6   3  15        6.52        9.62      1.77 o 
  -5   3  15       51.31       55.11      3.50 o 
  -4   3  15       11.16        7.62      1.58 o 
  -3   3  15       45.46       43.83      3.89 o 
  -2   3  15        5.19        4.42      0.97 o 
  -1   3  15        7.69        6.41      1.48 o 
   0   3  15        7.50        6.06      1.59 o 
   1   3  15      870.06      869.96     15.24 o 
   2   3  15        0.15        1.14      1.28 o 
   3   3  15       14.41       14.11      2.08 o 
   4   3  15       36.31       35.78      3.32 o 
   5   3  15       29.04       32.16      3.18 o 
   6   3  15        0.35        2.06      1.73 o 
   7   3  15        5.63       10.39      2.43 o 
  -7   4  15        0.24        0.53      1.53 o 
  -6   4  15       14.91       16.49      2.32 o 
  -5   4  15        0.06        1.92      1.41 o 
  -4   4  15       72.66       69.90      3.85 o 
  -3   4  15        5.36        6.75      1.38 o 
  -2   4  15      105.73      103.07      4.07 o 
  -1   4  15       16.02       15.09      2.02 o 
   0   4  15        0.00        0.50      1.13 o 
   1   4  15      205.74      193.53      6.98 o 
   2   4  15       13.48       13.41      2.09 o 
   3   4  15       85.59       95.97      4.52 o 
   4   4  15       99.87      109.24      4.90 o 
   5   4  15      104.93       83.44      5.83 o 
   6   4  15        2.77        5.66      2.11 o 
  -7   5  15        1.43        1.90      1.89 o 
  -6   5  15        2.30        3.25      2.19 o 
  -5   5  15        0.19       -1.66      1.31 o 
  -4   5  15        2.29        6.01      2.12 o 
  -3   5  15       19.94       20.61      5.52 o 
  -2   5  15       49.68       43.64      3.16 o 
  -1   5  15       23.28       22.75      2.60 o 
   0   5  15        8.66        8.94      1.61 o 
   1   5  15        1.96        2.28      1.33 o 
   2   5  15       60.45       57.61      5.68 o 
   3   5  15        8.01       12.34      2.22 o 
   4   5  15       11.96       11.65      2.33 o 
   5   5  15        0.78        2.08      1.87 o 
   6   5  15        8.22       10.79      2.54 o 
  -6   6  15        0.15        0.50      2.26 o 
  -5   6  15        6.59        3.56      2.52 o 
  -4   6  15        0.60        1.27      2.00 o 
  -3   6  15        9.16        3.36      3.81 o 
  -2   6  15       15.38       15.96      3.02 o 
  -1   6  15        0.70        1.81      1.71 o 
   0   6  15        0.35        1.33      1.28 o 
   1   6  15        6.61        4.55      1.54 o 
   2   6  15       43.24       40.91      3.49 o 
   3   6  15        0.88        1.20      1.75 o 
   4   6  15       31.89       27.66      3.34 o 
   5   6  15        2.94        0.42      3.25 o 
  -4   7  15        8.91       10.59      3.24 o 
  -3   7  15        6.43        2.55      2.43 o 
  -2   7  15       30.89       22.68      4.22 o 
  -1   7  15        4.00        1.88      2.35 o 
   0   7  15        0.68       -0.92      1.65 o 
   1   7  15        3.49        1.69      1.50 o 
   2   7  15        0.47        2.47      1.87 o 
   3   7  15       31.96       36.59      3.67 o 
   4   7  15       23.05       20.75      3.31 o 
  -2   8  15       17.28       11.34      3.39 o 
  -1   8  15        0.95       -0.48      2.56 o 
   0   8  15        4.75        1.98      2.40 o 
   1   8  15       21.81       19.56      3.00 o 
  -8   0  16        0.00       -0.75      2.61 o 
  -6   0  16       15.77       13.33      3.52 o 
  -4   0  16       49.14       50.81      3.59 o 
  -2   0  16      207.74      198.68      6.67 o 
   0   0  16      985.78     1029.63     23.65 o 
   2   0  16      167.57      155.32      8.60 o 
   4   0  16       31.31       37.08      5.54 o 
   6   0  16        0.37        4.76      3.52 o 
  -8   1  16       34.60       38.54      4.48 o 
  -7   1  16        1.71        1.66      1.84 o 
  -6   1  16        4.57        3.68      1.77 o 
  -5   1  16        0.39       -0.28      1.26 o 
  -4   1  16        0.95        2.33      1.09 o 
  -3   1  16        6.33        6.44      1.17 o 
  -2   1  16        0.25        1.06      0.80 o 
  -1   1  16        2.95        0.82      0.84 o 
   0   1  16      238.40      234.14      5.14 o 
   1   1  16        0.00       -0.03      0.90 o 
   2   1  16       20.33       19.63      2.02 o 
   3   1  16        4.94        9.36      1.58 o 
   4   1  16      527.66      470.75     13.65 o 
   5   1  16       13.93        8.73      2.80 o 
   6   1  16       30.15       36.30      4.05 o 
   7   1  16        9.52        9.55      2.43 o 
  -8   2  16        4.73        4.79      3.36 o 
  -7   2  16        0.87        2.61      2.04 o 
  -6   2  16        8.90        7.96      1.74 o 
  -5   2  16        0.04        1.24      1.25 o 
  -4   2  16      106.52      113.58      4.80 o 
  -3   2  16       44.44       45.76      3.25 o 
  -2   2  16        2.19        3.18      2.19 o 
  -1   2  16       46.39       47.88      2.99 o 
   0   2  16        4.93        6.87      1.87 o 
   1   2  16      287.42      263.85      7.02 o 
   2   2  16        4.57        4.38      1.53 o 
   3   2  16       40.20       36.50      2.98 o 
   4   2  16       82.42       67.87      4.17 o 
   5   2  16        0.72        4.32      2.08 o 
   6   2  16        2.35        1.01      1.77 o 
   7   2  16        4.02        5.62      2.27 o 
  -8   3  16       44.38       53.77      5.21 o 
  -7   3  16        7.33        6.00      1.90 o 
  -6   3  16       17.42       19.98      2.41 o 
  -5   3  16       34.15       29.39      2.72 o 
  -4   3  16        1.11        1.28      1.21 o 
  -3   3  16        0.01        1.18      0.81 o 
  -2   3  16       20.06       17.75      2.07 o 
  -1   3  16        0.12       -1.10      1.09 o 
   0   3  16      375.73      381.93      9.31 o 
   1   3  16      803.85      781.33     16.23 o 
   2   3  16      177.82      164.59      4.78 o 
   3   3  16        3.11        2.40      1.43 o 
   4   3  16       25.28       24.78      2.76 o 
   5   3  16       50.96       59.75      4.86 o 
   6   3  16        1.57        3.63      1.91 o 
   7   3  16        7.23        9.97      3.74 o 
  -7   4  16       13.59       20.50      2.67 o 
  -6   4  16        1.00        0.44      1.52 o 
  -5   4  16        5.69        3.01      2.01 o 
  -4   4  16       11.02       11.62      1.94 o 
  -3   4  16       84.52       78.94      5.62 o 
  -2   4  16       13.69       12.00      1.90 o 
  -1   4  16        0.83        0.79      1.31 o 
   0   4  16        2.96        1.75      1.69 o 
   1   4  16        2.24        3.93      1.47 o 
   2   4  16        1.54        3.09      1.57 o 
   3   4  16        1.54        1.65      1.53 o 
   4   4  16       81.87       83.69      6.49 o 
   5   4  16       20.47       28.61      3.19 o 
   6   4  16        0.01        0.21      2.50 o 
  -6   5  16       18.16       16.17      2.57 o 
  -5   5  16        4.13        3.31      2.20 o 
  -4   5  16        0.00       -2.13      1.42 o 
  -3   5  16       12.76       11.56      7.20 o 
  -2   5  16        3.20        7.55      2.24 o 
  -1   5  16        2.64        3.89      1.54 o 
   0   5  16       38.89       38.61      2.72 o 
   1   5  16       37.87       37.24      2.74 o 
   2   5  16        0.01       -1.26      1.33 o 
   3   5  16        0.77       -2.25      1.55 o 
   4   5  16        2.20        4.48      1.94 o 
   5   5  16        1.34        0.35      2.64 o 
  -5   6  16        1.62        0.62      2.85 o 
  -4   6  16        1.06       -0.12      2.04 o 
  -3   6  16       20.42       21.66      6.50 o 
  -2   6  16       15.58        9.10      2.79 o 
  -1   6  16        2.51        1.30      1.77 o 
   0   6  16       14.48       12.96      2.65 o 
   1   6  16        8.74        6.90      1.70 o 
   2   6  16        2.58        3.13      1.77 o 
   3   6  16       34.29       36.67      3.56 o 
   4   6  16       59.09       61.80      4.60 o 
  -4   7  16       21.40       12.82      3.64 o 
  -3   7  16        4.76        1.18      2.35 o 
  -2   7  16        0.08        1.06      2.36 o 
  -1   7  16        3.09       -0.36      2.44 o 
   0   7  16        5.53        7.24      2.24 o 
   1   7  16        0.32       -0.42      1.83 o 
   2   7  16        3.01        2.20      2.01 o 
   3   7  16       22.54       24.00      4.14 o 
  -7   0  17      113.30      123.16      8.76 o 
  -5   0  17        6.51        6.95      1.97 o 
  -3   0  17        8.22       11.12      1.92 o 
  -1   0  17      309.38      287.61     12.77 o 
   1   0  17      366.57      334.89     14.53 o 
   3   0  17       15.66       21.50      4.24 o 
   5   0  17       70.44       51.45      6.58 o 
  -8   1  17       60.18       55.44      5.05 o 
  -7   1  17        0.01        0.50      1.78 o 
  -6   1  17        7.72        6.05      1.97 o 
  -5   1  17        0.83        2.01      1.23 o 
  -4   1  17       27.51       29.01      2.09 o 
  -3   1  17       14.36       20.06      1.76 o 
  -2   1  17      152.13      162.30      5.06 o 
  -1   1  17       79.62       76.11      2.75 o 
   0   1  17      301.62      297.53      7.56 o 
   1   1  17       19.05       16.89      4.08 o 
   2   1  17        4.94        6.35      1.34 o 
   3   1  17       29.58       31.72      3.52 o 
   4   1  17       52.63       49.03      4.44 o 
   5   1  17        0.04        4.51      2.67 o 
   6   1  17        4.82        4.19      4.32 o 
   7   1  17        7.51       11.43      3.12 o 
  -7   2  17       29.99       30.15      3.70 o 
  -6   2  17        0.20        0.28      1.42 o 
  -5   2  17        4.87        5.05      1.46 o 
  -4   2  17        0.43        0.60      1.12 o 
  -3   2  17       15.82       13.90      1.55 o 
  -2   2  17        4.02        2.53      0.90 o 
  -1   2  17        0.53        3.07      1.33 o 
   0   2  17      468.86      499.20     11.25 o 
   1   2  17       17.30       13.43      2.37 o 
   2   2  17        1.14       -0.98      1.24 o 
   3   2  17        1.06        3.79      3.54 o 
   4   2  17        4.60        3.09      1.57 o 
   5   2  17       13.82       13.35      2.37 o 
   6   2  17        4.58        3.06      2.07 o 
  -7   3  17        7.40       12.69      2.80 o 
  -6   3  17        0.02        0.09      1.41 o 
  -5   3  17       37.11       36.30      3.04 o 
  -4   3  17       15.83       16.83      2.16 o 
  -3   3  17       36.17       35.57      3.40 o 
  -2   3  17       17.66       24.96      2.43 o 
  -1   3  17        8.89        9.49      1.67 o 
   0   3  17       65.89       69.20      3.86 o 
   1   3  17      176.02      188.56     10.24 o 
   2   3  17       31.52       30.86      2.86 o 
   3   3  17       12.35       14.55      2.24 o 
   4   3  17       67.55       74.58      4.58 o 
   5   3  17       53.45       55.45      4.25 o 
   6   3  17        0.44        2.27      2.11 o 
  -7   4  17        1.52        3.27      1.79 o 
  -6   4  17        0.01       -0.29      1.42 o 
  -5   4  17        0.00        0.00      1.30 o 
  -4   4  17       50.09       40.77      4.31 o 
  -3   4  17       78.95       76.86      5.60 o 
  -2   4  17        7.14        7.69      1.74 o 
  -1   4  17        6.72        5.39      1.66 o 
   0   4  17       15.22       16.53      2.18 o 
   1   4  17      149.25      140.93      8.60 o 
   2   4  17        0.04        1.43      1.36 o 
   3   4  17       38.22       33.90      3.23 o 
   4   4  17        0.04        1.03      1.87 o 
   5   4  17        1.83        4.72      2.65 o 
   6   4  17       14.93       20.22      3.42 o 
  -6   5  17        0.10        0.91      3.31 o 
  -5   5  17       16.36       20.10      3.42 o 
  -4   5  17       17.63       14.11      2.99 o 
  -3   5  17        2.38        2.17      1.99 o 
  -2   5  17        0.20       -0.57      1.80 o 
  -1   5  17        0.61        0.97      1.83 o 
   0   5  17        5.33        5.68      2.99 o 
   1   5  17        4.80        2.49      1.49 o 
   2   5  17        0.02        0.05      1.35 o 
   3   5  17        4.05        4.47      1.96 o 
   4   5  17        9.86        8.98      2.43 o 
   5   5  17        0.00        1.49      2.11 o 
  -5   6  17        3.42        3.13      2.48 o 
  -4   6  17        1.00       -2.89      1.92 o 
  -3   6  17       47.59       43.11      4.99 o 
  -2   6  17        5.79        2.59      2.22 o 
  -1   6  17        6.58        6.17      2.63 o 
   0   6  17       23.73       30.03      3.19 o 
   1   6  17        1.77        2.07      1.48 o 
   2   6  17        9.60        9.60      2.00 o 
   3   6  17       70.18       77.89      5.03 o 
   4   6  17       28.26       30.56      3.54 o 
  -3   7  17        1.39        2.72      2.58 o 
  -2   7  17        0.92       -0.60      2.80 o 
  -1   7  17        3.67        2.06      3.45 o 
   0   7  17        6.27       10.41      2.54 o 
   1   7  17        1.75        2.14      2.12 o 
   2   7  17        0.20        0.20      1.69 o 
  -6   0  18        0.22       -0.29      2.15 o 
  -4   0  18       64.83       75.07      4.54 o 
  -2   0  18       28.55       27.54      2.87 o 
   0   0  18       47.24       56.91      3.66 o 
   2   0  18       47.75       48.32      5.73 o 
   4   0  18      154.98      132.71      9.12 o 
   6   0  18        4.31       17.76      4.69 o 
  -7   1  18        0.95        0.08      1.84 o 
  -6   1  18        0.10        2.87      1.83 o 
  -5   1  18        6.37       10.49      1.77 o 
  -4   1  18       40.06       41.74      2.52 o 
  -3   1  18       31.29       35.65      2.31 o 
  -2   1  18        5.12        3.82      1.50 o 
  -1   1  18      258.17      275.81      8.78 o 
   0   1  18      982.86      941.50     30.49 o 
   1   1  18       28.14       23.45      2.23 o 
   2   1  18       12.03       15.72      2.95 o 
   3   1  18        9.66       11.39      2.51 o 
   4   1  18        7.29       10.98      2.73 o 
   5   1  18        5.41        8.51      2.58 o 
   6   1  18        2.05       -0.89      2.21 o 
  -7   2  18        4.38        8.16      2.60 o 
  -6   2  18        4.14        2.41      1.57 o 
  -5   2  18       22.37       25.38      3.22 o 
  -4   2  18        0.90        0.40      1.18 o 
  -3   2  18      103.40       90.30      8.54 o 
  -2   2  18        4.64        5.94      1.53 o 
  -1   2  18       12.48       10.38      1.87 o 
   0   2  18        2.03        2.52      1.42 o 
   1   2  18       66.54       72.19      5.12 o 
   2   2  18       19.12       19.57      2.31 o 
   3   2  18       26.49       23.79      3.28 o 
   4   2  18        3.06        1.06      1.90 o 
   5   2  18        2.68        3.78      2.39 o 
   6   2  18        1.28        0.04      2.03 o 
  -7   3  18        0.01        1.53      2.24 o 
  -6   3  18        0.36        1.00      1.55 o 
  -5   3  18       21.82       25.47      2.70 o 
  -4   3  18       16.08       11.03      2.60 o 
  -3   3  18       13.54       14.66      2.70 o 
  -2   3  18        8.05        8.26      1.71 o 
  -1   3  18      113.01      107.23      4.33 o 
   0   3  18        7.77       10.45      2.11 o 
   1   3  18       45.28       41.29      3.32 o 
   2   3  18       23.09       26.63      3.18 o 
   3   3  18       70.65       70.41      4.24 o 
   4   3  18        5.58       10.48      2.29 o 
   5   3  18        9.98        7.52      2.20 o 
   6   3  18        0.08       -2.80      1.87 o 
  -6   4  18        1.35        1.32      1.73 o 
  -5   4  18        4.92        4.81      5.12 o 
  -4   4  18       15.16        9.65      2.61 o 
  -3   4  18       13.92       19.67      3.25 o 
  -2   4  18        9.05       11.28      1.94 o 
  -1   4  18       11.88       10.12      1.82 o 
   0   4  18        6.34       10.83      1.90 o 
   1   4  18       26.83       28.45      2.94 o 
   2   4  18       28.87       28.64      2.52 o 
   3   4  18       23.14       24.34      3.00 o 
   4   4  18       35.30       42.52      3.80 o 
   5   4  18        0.10       -0.22      1.92 o 
  -5   5  18        3.44        2.55      2.21 o 
  -4   5  18        0.51       -0.11      1.91 o 
  -3   5  18        9.53        4.54      2.38 o 
  -2   5  18        1.57       -1.70      1.73 o 
  -1   5  18       18.42       19.47      3.71 o 
   0   5  18        7.50       10.75      2.17 o 
   1   5  18        3.56        3.46      1.81 o 
   2   5  18        3.40        3.16      1.57 o 
   3   5  18       26.87       25.84      3.25 o 
   4   5  18       34.98       40.21      3.94 o 
  -4   6  18        2.33        3.09      2.55 o 
  -3   6  18        1.51        1.10      2.46 o 
  -2   6  18        0.12       -3.00      2.03 o 
  -1   6  18       18.39       17.05      3.59 o 
   0   6  18       28.76       34.85      3.56 o 
   1   6  18        4.73        3.51      1.94 o 
   2   6  18        9.09        9.37      2.10 o 
   3   6  18       36.31       39.23      4.84 o 
  -1   7  18        0.27        1.24      2.55 o 
   0   7  18        0.10        2.81      2.84 o 
  -7   0  19       12.16       17.30      4.33 o 
  -5   0  19       29.02       34.31      4.89 o 
  -3   0  19       33.19       39.19      5.29 o 
  -1   0  19        4.98        4.59      1.58 o 
   1   0  19        1.21        1.53      1.89 o 
   3   0  19       34.67       37.08      5.44 o 
   5   0  19       23.32       19.65      4.76 o 
  -7   1  19       14.58       13.83      2.93 o 
  -6   1  19        1.18        0.46      1.75 o 
  -5   1  19        1.71        1.61      1.39 o 
  -4   1  19        0.04        1.94      1.09 o 
  -3   1  19        1.71        1.90      1.05 o 
  -2   1  19        2.32        2.22      1.31 o 
  -1   1  19       80.64       75.24      3.85 o 
   0   1  19      495.40      474.79     11.41 o 
   1   1  19        0.18        0.90      1.43 o 
   2   1  19        3.45        6.73      2.02 o 
   3   1  19       77.10       81.68      9.16 o 
   4   1  19        3.45       -0.06      2.09 o 
   5   1  19        0.97        3.35      2.52 o 
   6   1  19        0.30        0.07      4.30 o 
  -7   2  19        0.05        2.86      2.15 o 
  -6   2  19        2.63        3.28      1.69 o 
  -5   2  19       18.22       18.51      2.33 o 
  -4   2  19       75.36       71.48      3.89 o 
  -3   2  19        0.07       -1.54      1.41 o 
  -2   2  19       63.93       66.48      3.75 o 
  -1   2  19      218.27      228.72      6.77 o 
   0   2  19        0.81        1.04      1.23 o 
   1   2  19       26.57       22.60      3.01 o 
   2   2  19        8.93        9.11      2.33 o 
   3   2  19       18.94       22.40      3.33 o 
   4   2  19       10.00       14.31      3.01 o 
   5   2  19        2.86        8.93      2.82 o 
  -6   3  19        2.89        4.35      1.84 o 
  -5   3  19        0.04        0.44      1.86 o 
  -4   3  19        0.47       -0.48      1.69 o 
  -3   3  19        1.38       -0.15      1.81 o 
  -2   3  19       15.37       18.50      2.25 o 
  -1   3  19       37.63       40.23      3.10 o 
   0   3  19       29.32       28.74      2.85 o 
   1   3  19        0.04        1.28      1.32 o 
   2   3  19        0.24       -0.05      1.58 o 
   3   3  19       31.80       33.15      3.23 o 
   4   3  19        0.40       -1.24      3.84 o 
   5   3  19        2.02        2.19      2.84 o 
  -5   4  19        2.05        3.98      2.29 o 
  -4   4  19        9.92       11.08      4.35 o 
  -3   4  19        0.16        0.93      1.93 o 
  -2   4  19       19.34       22.47      3.61 o 
  -1   4  19       15.50       18.69      2.76 o 
   0   4  19        2.08        2.19      1.47 o 
   1   4  19       11.23       10.16      2.10 o 
   2   4  19       15.45       15.75      2.58 o 
   3   4  19       24.05       24.65      2.63 o 
   4   4  19        1.61        2.66      2.02 o 
  -5   5  19        0.13        4.49      3.05 o 
  -4   5  19        5.31        4.43      2.58 o 
  -3   5  19        6.19        3.85      2.46 o 
  -2   5  19        2.33       -2.59      1.73 o 
  -1   5  19       18.32       22.17      2.74 o 
   0   5  19        8.58       15.68      2.54 o 
   1   5  19       37.69       47.86      3.99 o 
   2   5  19       12.01       14.07      2.19 o 
   3   5  19       50.70       45.58      3.50 o 
  -3   6  19        7.65       10.51      3.10 o 
  -2   6  19       10.28       11.94      4.14 o 
  -1   6  19       13.30       13.05      7.87 o 
   0   6  19       19.64       22.43      3.08 o 
   1   6  19        2.50        2.91      1.81 o 
   2   6  19       20.67       25.17      3.34 o 
  -6   0  20        0.02        1.37      2.70 o 
  -4   0  20       24.09       21.08      2.96 o 
  -2   0  20       59.45       51.20      3.93 o 
   0   0  20        1.81        6.91      2.93 o 
   2   0  20        5.52        4.14      2.57 o 
   4   0  20       28.77       21.86      5.25 o 
  -6   1  20       31.16       38.57      4.02 o 
  -5   1  20       22.58       23.90      2.60 o 
  -4   1  20       15.04       18.47      2.27 o 
  -3   1  20        4.31        7.13      1.36 o 
  -2   1  20       36.02       37.25      2.94 o 
  -1   1  20        2.07        2.32      1.46 o 
   0   1  20      148.47      156.16     10.41 o 
   1   1  20       23.41       26.81      4.20 o 
   2   1  20        7.16        7.09      2.05 o 
   3   1  20       17.69       20.40      3.19 o 
   4   1  20       11.46        7.73      2.59 o 
   5   1  20       21.19       17.90      3.49 o 
  -6   2  20        0.85        0.75      3.00 o 
  -5   2  20        0.71       -0.63      1.38 o 
  -4   2  20       17.30       17.12      2.88 o 
  -3   2  20        0.25        1.63      1.53 o 
  -2   2  20        0.47        3.92      1.56 o 
  -1   2  20       62.87       70.34      4.05 o 
   0   2  20        6.60       10.87      1.86 o 
   1   2  20        1.80        0.52      2.30 o 
   2   2  20        6.55        7.52      2.35 o 
   3   2  20        0.13        2.65      2.13 o 
   4   2  20        3.49        2.61      2.51 o 
   5   2  20        0.56        0.26      2.26 o 
  -5   3  20        4.81        4.86      2.22 o 
  -4   3  20       21.35       26.53      3.66 o 
  -3   3  20       10.88       11.03      2.88 o 
  -2   3  20       20.00       20.15      2.86 o 
  -1   3  20       55.60       60.86      5.04 o 
   0   3  20       20.24       18.11      2.36 o 
   1   3  20        4.18        4.83      1.69 o 
   2   3  20       19.45       19.93      2.64 o 
   3   3  20        0.54        1.13      2.31 o 
   4   3  20        1.08        1.06      2.38 o 
  -5   4  20        2.50       -1.26      3.14 o 
  -4   4  20       11.01       15.82      5.62 o 
  -3   4  20        7.02       12.22      2.86 o 
  -2   4  20       39.09       44.87      4.69 o 
  -1   4  20      126.08      131.33     11.09 o 
   0   4  20        2.89        0.81      1.48 o 
   1   4  20        0.19        3.25      1.76 o 
   2   4  20        0.23        0.78      1.81 o 
   3   4  20        0.00       -0.54      1.87 o 
   4   4  20        9.98       17.23      2.96 o 
  -4   5  20        0.52        5.90      2.61 o 
  -3   5  20        6.05        5.36      2.65 o 
  -2   5  20        1.19        2.14      2.42 o 
  -1   5  20       15.82       14.62      3.35 o 
   0   5  20        0.11        1.09      1.92 o 
   1   5  20        1.69        3.96      2.06 o 
   2   5  20        1.30        1.59      2.00 o 
  -1   6  20       12.24       14.55      3.65 o 
  -5   0  21        0.89        3.06      2.67 o 
  -3   0  21        2.21        1.43      1.60 o 
  -1   0  21      150.37      158.32      9.94 o 
   1   0  21       15.52       12.28      3.39 o 
   3   0  21        0.15        3.29      2.93 o 
  -6   1  21        5.70        3.09      3.67 o 
  -5   1  21       19.34       20.30      4.63 o 
  -4   1  21        7.52        6.47      2.03 o 
  -3   1  21        1.32        0.18      1.54 o 
  -2   1  21        4.30        3.93      1.47 o 
  -1   1  21      212.29      220.19     14.83 o 
   0   1  21        5.46        9.36      2.24 o 
   1   1  21        0.00        2.54      1.72 o 
   2   1  21        6.02        5.40      2.17 o 
   3   1  21        8.68        4.66      2.37 o 
   4   1  21        0.52        0.44      2.20 o 
  -5   2  21        9.90       17.25      3.02 o 
  -4   2  21        1.12        2.91      2.03 o 
  -3   2  21        1.51        4.87      2.06 o 
  -2   2  21        6.88        6.26      1.65 o 
  -1   2  21       23.03       28.87      3.06 o 
   0   2  21        8.05        5.14      1.71 o 
   1   2  21        0.01        0.01      2.10 o 
   2   2  21        2.07        3.58      2.13 o 
   3   2  21       68.79       71.23      5.71 o 
   4   2  21       11.51        8.29      3.78 o 
  -5   3  21        6.45        3.03      2.33 o 
  -4   3  21       22.64       19.00      3.28 o 
  -3   3  21       18.85       13.58      3.83 o 
  -2   3  21       30.08       38.40      3.91 o 
  -1   3  21        6.02        4.83      1.68 o 
   0   3  21       36.34       34.15      3.12 o 
   1   3  21       11.16        9.37      2.65 o 
   2   3  21       15.85       16.53      4.97 o 
   3   3  21        1.91        1.28      2.43 o 
  -4   4  21        2.20       -0.10      3.16 o 
  -3   4  21       12.01       15.95      4.12 o 
  -2   4  21       20.50       24.78      3.86 o 
  -1   4  21        0.63        1.30      1.67 o 
   0   4  21       22.29       29.47      3.11 o 
   1   4  21        5.51        6.59      2.11 o 
   2   4  21       10.16       11.39      2.50 o 
   3   4  21        1.40        1.91      2.64 o 
  -2   5  21        5.11        2.07      2.47 o 
  -1   5  21        2.89        6.43      7.28 o 
   0   5  21        5.82        4.87      2.73 o 
   1   5  21        4.19        1.92      1.99 o 
  -4   0  22        1.41       -0.14      1.83 o 
  -2   0  22       12.17       22.94      4.76 o 
   0   0  22       82.08       67.90      7.40 o 
   2   0  22        1.32        1.89      3.10 o 
   4   0  22       32.75       39.43      6.65 o 
  -5   1  22        7.35        2.70      3.03 o 
  -4   1  22        0.11        0.09      3.62 o 
  -3   1  22        7.09        6.13      1.99 o 
  -2   1  22        9.65       15.78      2.76 o 
  -1   1  22       34.33       47.65      4.94 o 
   0   1  22        5.50        4.45      2.93 o 
   1   1  22        0.93        3.12      3.18 o 
   2   1  22        3.25        8.05      2.46 o 
   3   1  22        4.29       10.42      2.94 o 
  -4   2  22        3.61        6.45      3.21 o 
  -3   2  22        0.05       -0.19      1.82 o 
  -2   2  22        9.61       12.07      3.33 o 
  -1   2  22        0.48        3.14      1.67 o 
   0   2  22       28.31       31.35      3.84 o 
   1   2  22        0.37        0.39      1.92 o 
   2   2  22        1.22        2.99      2.36 o 
   3   2  22        1.49        1.73      2.40 o 
  -4   3  22        0.04        0.92      2.19 o 
  -3   3  22        2.21        1.79      2.14 o 
  -2   3  22       33.61       41.07      3.71 o 
  -1   3  22        0.00        2.75      1.68 o 
   0   3  22        7.22        9.00      3.42 o 
   1   3  22        4.24        4.43      2.35 o 
   2   3  22        7.69       10.23      3.14 o 
  -2   4  22       38.74       39.56     11.19 o 
  -1   4  22        3.94        3.91      1.95 o 
   0   4  22        2.89        3.70      1.90 o 
   1   4  22        1.57        1.19      1.96 o 
  -3   0  23        4.03        4.56      2.90 o 
  -1   0  23        3.68       10.04      3.36 o 
   1   0  23        0.28       -2.93      1.95 o 
  -4   1  23        2.80        3.28      2.21 o 
  -3   1  23        0.47        2.36      2.08 o 
  -2   1  23        0.02       -0.34      1.89 o 
  -1   1  23      107.38      128.59      6.68 o 
   0   1  23        0.00        0.50      1.95 o 
   1   1  23        2.24        3.18      2.21 o 
   2   1  23        3.27        6.43      2.64 o 
  -3   2  23        0.86        0.95      2.11 o 
  -2   2  23        1.52        0.84      1.68 o 
  -1   2  23        3.67        8.60      2.39 o 
   0   2  23       10.38       15.45      3.13 o 
   1   2  23        2.78        2.99      2.67 o 
   2   2  23        2.76        0.37      2.21 o 
  -2   3  23       15.95       19.27      3.48 o 
  -1   3  23        3.59        4.11      1.99 o 
   0   3  23        4.39        4.59      2.50 o 
   1   3  23        1.30        3.25      2.40 o 
  -2   0  24       13.70       19.00      5.02 o 
   0   0  24       10.57       11.18      4.07 o 
  -2   1  24        8.89        8.46      2.68 o 
  -1   1  24        0.11        1.22      2.25 o 
   0   1  24        0.10        2.14      2.23 o 
   1   1  24        0.59        2.24      2.27 o 
  -1   2  24       14.63       14.61      4.04 o 
                                                 
